# Supplementary material for: Nutritional Programming of Lifespan by FOXO Inhibition on Sugar-Rich Diets
Source: Cell Rep. 2017 Jan 10;18(2):299–306. doi: 10.1016/j.celrep.2016.12.029 (PMC5263231; doi:10.1016/j.celrep.2016.12.029)
Supplement: Data S1. Supplementary Data Files, Related to Figures 2 and 3 [file mmc2.xlsx]

## Sheet: Index
Supplemental Data - related to Figure 2 and 3
spreadsheet name	contents
Counts	Counts data table for the RNA-Seq analysis
DE before recovery	Differential expression analysis (DESeq2) and gene info - 8xS before receovery
DE after recovery	Differential expression analysis (DESeq2) and gene info - 8xS after receovery
TF all	TF binding site enrichment analysis on all genes differentially expressed on high sugar (before recovery).
TF Down	TF binding site enrichment analysis on genes repressed by high sugar (before recovery). Motifs indicated as bound by forkhead-like factors are highlighted in grey.
TF Up	TF binding site enrichment on genes induced by high sugar (before recovery).
sugar and foxo	List of genes that are significantly (10% FDR) regulated by both sugar (before recovery) and deletion of dfoxo, and genes which could be converted between previous dfoxo analysis and present RNAseq
GO sugar and foxo	GO analysis on genes that are significantly (10% FDR) regulated by both sugar and deletion of dfoxo. GO terms relating to chromatin or its modifications are highlighted in grey.

## Sheet: Counts
food treatment (sugar)	8x	8x	8x	1x	1x	1x	8x	8x	8x	8x	1x	1x	1x	1x
recovery	before	before	before	before	before	before	after	after	after	after	after	after	after	after
replicate	c	b	a	c	b	a	d	c	b	a	d	c	b	a
gene
FBgn0000003	0	0	0	1	0	0	0	0	0	0	0	0	0	0
FBgn0000008	532	589	508	674	614	606	764	559	667	556	832	637	690	663
FBgn0000014	253	271	191	138	145	121	195	158	104	119	157	153	150	154
FBgn0000015	94	109	96	56	63	47	79	74	47	51	63	52	61	60
FBgn0000017	2217	2359	1603	3043	3255	3246	3651	2597	3126	2959	3854	2887	3662	3053
FBgn0000018	262	292	305	286	228	258	283	256	260	226	318	257	246	286
FBgn0000022	0	0	4	1	1	0	0	0	0	0	0	0	0	0
FBgn0000024	477	438	412	196	190	211	331	265	203	198	302	216	273	326
FBgn0000028	36	25	25	14	13	18	18	17	12	13	25	17	18	16
FBgn0000032	1871	1726	1851	2390	2161	2583	2611	1848	1997	1898	2987	2166	2211	2383
FBgn0000036	67	72	47	21	18	48	39	28	22	33	33	31	20	40
FBgn0000037	72	79	74	46	36	43	57	44	33	33	46	50	54	60
FBgn0000038	436	428	437	186	196	233	248	217	162	197	231	185	213	307
FBgn0000039	53	52	43	21	21	27	28	16	22	20	31	19	27	31
FBgn0000042	54375	53964	45287	62832	55534	62054	73726	54013	56384	51752	62239	57633	60077	56793
FBgn0000043	5348	5234	5010	6976	6104	6745	7529	6328	5758	5610	6917	6031	6135	6354
FBgn0000045	2837	2610	2537	1536	1484	1516	1508	1213	1035	1063	1319	962	980	1285
FBgn0000046	2184	2434	1800	1301	1018	1391	1339	1013	998	985	1056	917	845	991
FBgn0000047	330	361	355	72	190	104	122	137	100	125	139	190	92	143
FBgn0000052	2556	2870	2023	2759	2727	2934	3585	2999	2826	2663	3495	2781	3236	3075
FBgn0000053	1838	1930	1248	1751	1686	2082	2211	1761	1528	1660	1880	1689	1891	2161
FBgn0000054	1191	1149	1215	1482	1388	1512	1662	1214	1527	1233	1814	1404	1447	1298
FBgn0000055+FBgn0000056	26447	24142	22021	31759	26602	31129	43013	41612	30663	29616	30881	25921	26996	26162
FBgn0000057	761	790	822	997	977	987	1069	800	974	846	1319	928	1045	968
FBgn0000061	4	8	8	8	8	6	8	8	7	9	4	5	4	7
FBgn0000063	561	482	582	774	697	815	854	598	892	697	1079	749	774	714
FBgn0000064	25081	23064	19946	15757	15192	17249	20302	18148	15734	14357	20170	15550	16586	17966
FBgn0000071	27	30	21	74	25	40	26	17	14	1	0	2	1	1
FBgn0000075	199	258	87	216	226	294	257	131	199	235	101	158	246	237
FBgn0000077	393	373	459	447	389	430	526	354	470	352	537	440	435	427
FBgn0000078	2094	1038	676	2129	2521	2232	4142	3181	2624	2285	2430	2757	2787	1934
FBgn0000079	6493	3685	2630	7494	7702	7751	14491	9982	8020	7667	7908	8056	8549	5970
FBgn0000083	3030	2831	2634	2333	2258	2394	2989	2365	2172	2301	2695	2196	2285	2427
FBgn0000084	770	731	640	761	717	792	931	616	757	695	937	690	819	786
FBgn0000092	13	10	7	3	4	5	7	2	4	1	3	4	1	3
FBgn0000094	0	0	0	0	0	0	0	0	0	0	0	0	0	0
FBgn0000097	1443	1598	1380	1863	1862	1744	2309	1655	1964	1663	2408	1842	2006	1804
FBgn0000099	444	444	458	303	282	347	504	403	289	330	480	298	332	345
FBgn0000100	36215	38274	27726	32944	28382	35824	36702	30222	28148	26710	34371	32234	33085	39728
FBgn0000108	908	910	750	346	428	466	609	492	388	457	563	446	466	590
FBgn0000109	479	404	390	435	415	451	484	418	420	360	502	392	432	423
FBgn0000114	13420	14022	13246	18437	17853	18663	22635	16020	16768	16151	23559	17008	18609	18133
FBgn0000115	946	962	908	1254	1092	1167	1380	1118	1053	1032	1342	1030	1163	1041
FBgn0000116	15149	14410	9698	11847	11453	12119	15576	12778	12038	11361	14659	11634	12966	12954
FBgn0000117	7504	7632	6243	8855	8406	9035	10976	7977	9056	8445	11608	8615	9786	9553
FBgn0000119	505	456	471	438	426	474	543	440	388	484	564	459	460	525
FBgn0000120	4145	3537	3718	1645	1839	1720	2634	2027	1763	1579	2971	1902	2070	2928
FBgn0000121	6978	5728	6041	2328	2706	2534	3805	2784	2492	2259	4348	2928	3017	4355
FBgn0000137	5	11	0	4	3	6	3	2	1	2	2	0	0	2
FBgn0000139	1008	817	910	971	920	986	1088	851	961	839	1299	931	982	1056
FBgn0000140	2742	2621	2860	4145	4431	4548	5636	3583	4318	4286	5705	4044	4823	4245
FBgn0000146	2050	2200	2212	2491	2470	2544	3161	2288	2508	2129	3238	2339	2543	2630
FBgn0000147	970	829	985	1301	1244	1277	1421	943	1275	1166	1669	1190	1284	1159
FBgn0000150	17610	16583	16503	20842	16878	20607	22286	16613	17593	15213	21718	17816	18639	18398
FBgn0000152	163	152	163	184	185	156	204	166	184	131	240	169	195	182
FBgn0000153	645	604	480	282	238	254	300	285	210	239	323	233	247	275
FBgn0000157	107	101	77	39	40	45	61	57	44	42	77	47	63	63
FBgn0000158	427	420	555	914	809	871	1094	669	768	730	1023	736	822	639
FBgn0000163	1379	1185	958	1060	1083	1449	1308	1036	1043	1202	1308	1087	1251	1330
FBgn0000166	1275	1200	1369	2099	2035	1965	2552	1537	2112	1779	2880	2028	2150	1795
FBgn0000173	3919	3379	3472	4079	3861	4341	4674	3451	3714	3669	4688	3795	4053	4086
FBgn0000179	38	41	36	24	22	24	31	21	29	16	24	15	17	23
FBgn0000180	75	85	63	73	77	85	62	55	57	62	43	51	58	67
FBgn0000181	20785	21009	18451	23357	21236	24702	27903	22262	21205	18927	28416	21726	23013	23624
FBgn0000182+FBgn0266459	18382	18350	15972	27564	28636	29216	33738	25003	28963	26958	39887	27035	31863	29580
FBgn0000183	3459	3718	3740	5038	4621	4914	6068	3932	4821	4225	6271	4713	5323	4787
FBgn0000206	133	89	112	56	49	52	74	71	45	48	102	47	62	86
FBgn0000210	334	417	234	367	269	324	402	282	251	260	314	348	364	404
FBgn0000212	3792	3726	2674	3982	4705	5638	5201	3438	4289	5136	5423	4144	5032	4071
FBgn0000216	3	1	11	9	2	13	0	2	0	0	0	0	0	0
FBgn0000221	218	185	162	246	206	235	311	195	249	197	296	218	248	254
FBgn0000227	0	0	1	0	0	0	0	0	0	0	0	0	0	0
FBgn0000228	3158	3169	1937	2536	2951	3800	3078	2396	2414	3445	2900	2524	3041	3227
FBgn0000229	787	749	882	683	653	675	812	692	585	574	841	564	656	699
FBgn0000233	21	19	12	12	7	8	18	17	11	8	16	9	11	12
FBgn0000239	3693	3467	3741	4073	4080	4229	5042	3757	4005	3719	5485	3942	4242	4248
FBgn0000241	29	38	17	26	24	23	34	27	26	15	20	20	21	16
FBgn0000244	1120	1109	956	738	703	693	1001	829	691	714	1109	805	915	1050
FBgn0000246	1839	1873	1859	1617	1776	1963	2062	1302	1566	1742	2263	1597	1936	1962
FBgn0000247	1197	1455	1223	1514	1616	1581	2143	1426	1618	1529	2201	1594	1801	1706
FBgn0000250	5553	5279	5586	7004	6725	7100	8205	6064	7169	6106	9775	6796	7561	7250
FBgn0000251	3207	3526	2178	3918	4193	4645	4987	4059	4199	3670	5159	4124	4757	5007
FBgn0000253	17085	16165	14710	19965	19909	20295	24995	18032	17910	18286	24689	18659	19846	19964
FBgn0000256	948	1037	810	1064	1073	1064	1415	1049	1189	966	1574	1121	1291	1401
FBgn0000257	759	738	540	846	733	905	1022	698	788	760	1103	788	957	849
FBgn0000259	4508	4421	4501	5341	5413	5673	6848	4971	5118	5089	6859	5240	5518	5576
FBgn0000261	8688	7573	7130	5526	4670	5247	7124	6782	5634	5189	6845	5580	5962	5849
FBgn0000273	3107	3130	2960	3590	3629	3824	4667	3598	3482	3623	4741	3623	4002	3807
FBgn0000274	50	69	64	78	70	79	95	69	58	67	70	64	62	65
FBgn0000276	9	4	16	10	1	5	11	4	9	9	7	2	5	3
FBgn0000277	5	3	7	6	2	3	0	1	2	3	2	0	1	1
FBgn0000278	1	0	3	0	1	0	2	0	1	0	0	0	2	0
FBgn0000279	3	0	4	1	1	5	2	4	2	2	0	2	1	0
FBgn0000280	0	0	0	0	0	0	0	0	0	0	0	0	0	0
FBgn0000281	0	0	0	0	0	0	0	0	0	0	0	0	0	0
FBgn0000283	4743	4740	4194	6397	6250	7263	7246	4802	5740	6499	6940	5681	6519	5643
FBgn0000286	1424	1510	1340	1566	1601	1596	2058	1717	1584	1430	2119	1577	1926	1659
FBgn0000287	73	73	37	29	28	27	30	33	29	34	29	37	26	46
FBgn0000289	3575	3637	3382	4761	4210	4252	5286	4030	4462	3752	5918	4269	4721	4401
FBgn0000299	7319	8243	2679	3599	4152	5622	5247	5185	3243	5028	3710	3925	4747	6543
FBgn0000303	50	47	35	10	18	15	30	25	15	12	25	21	13	19
FBgn0000308	9745	9665	9230	10796	10475	11609	13120	10616	10140	9851	13237	10534	10380	10503
FBgn0000316	1640	1462	1743	1820	1838	1969	2160	1589	1826	1693	2472	1699	2009	1823
FBgn0000317	960	1004	977	1280	1150	1212	1604	1081	1231	1156	1507	1177	1128	1191
FBgn0000318	1309	1164	1159	1270	1109	1271	1357	1204	1177	970	1418	1239	1251	1162
FBgn0000319	8946	10239	8544	9498	9358	10288	12308	8966	8651	9080	10448	9438	10342	11033
FBgn0000320	357	406	179	229	212	247	285	266	216	208	263	247	271	335
FBgn0000326	634	572	558	590	505	595	638	488	504	422	648	551	558	568
FBgn0000330	449	403	430	480	485	520	541	446	483	456	591	497	495	483
FBgn0000337	0	0	2	2	1	2	2	2	1	1	3	1	1	2
FBgn0000339	1264	1151	1221	1206	1139	1248	1368	1046	1147	996	1514	1212	1223	1325
FBgn0000346	665	684	732	709	672	752	825	551	654	670	887	644	732	652
FBgn0000351	850	830	953	1419	1372	1397	1529	927	1349	1133	1624	1154	1337	1206
FBgn0000352	1422	1544	1334	2138	2188	2273	2811	1819	2255	2165	2812	2139	2362	2006
FBgn0000355	25685	16762	16688	59691	34062	48941	29859	33113	34379	29305	22022	34858	45042	26889
FBgn0000356	5195	3505	1670	8088	9530	11211	8097	4490	5783	5768	2382	5826	6943	2742
FBgn0000357	19370	6278	2004	10411	17633	19737	14859	14633	13155	10956	5573	11166	16041	7307
FBgn0000358	6986	9293	3570	18777	17668	24297	16062	7353	11339	11277	4789	11422	13598	5302
FBgn0000359	24122	31492	8961	43727	30794	65344	40841	22386	25904	29742	28007	41790	29107	33106
FBgn0000360	26047	44668	8829	62674	38277	83582	53175	30326	34714	41761	36940	55358	39744	42032
FBgn0000370	14235	13943	13315	11826	11794	12615	14260	11279	10604	10666	14079	11600	12353	13604
FBgn0000376	1839	1934	1662	2864	2772	2736	3436	2489	2956	2552	3663	2598	3084	2852
FBgn0000377	848	1013	912	1230	1161	1190	1467	1007	1209	1093	1510	1161	1216	1045
FBgn0000382	3311	3555	3051	3768	3750	3911	4950	3552	3709	3350	4597	3644	4295	4004
FBgn0000384	1399	1167	1506	1647	1766	1692	2074	1323	1671	1585	2366	1579	1727	1611
FBgn0000394	288	281	320	211	221	215	278	224	196	200	336	207	235	240
FBgn0000395	174	218	185	118	109	136	189	147	120	121	163	126	142	194
FBgn0000404	17129	15791	17993	22268	22650	22795	25876	18566	20477	20748	28170	20463	22385	22596
FBgn0000405	39710	38089	40302	59620	56625	58497	69520	46810	56191	49739	75647	54627	59585	57029
FBgn0000406	4703	3725	4419	3818	3532	3700	4753	4303	3554	3329	5256	3562	4134	4574
FBgn0000409	7645	6921	6908	4891	4944	6134	6342	5392	5242	4826	6592	5111	5257	5720
FBgn0000411	42	40	49	29	25	29	29	25	25	20	29	21	22	22
FBgn0000412	4014	4194	3775	6489	6144	6272	7700	5574	6115	5635	8008	5936	6428	5503
FBgn0000413	2405	2415	1588	3011	3250	3533	3770	2929	3286	3110	3970	3051	3635	3130
FBgn0000414	1449	1482	1348	1703	1883	1922	2344	1583	1732	1804	2372	1800	2129	1734
FBgn0000416	21937	22305	21137	22867	20556	21528	28105	21785	20512	20034	26799	21861	23773	25424
FBgn0000422	226	237	249	135	146	193	168	148	117	118	202	126	144	187
FBgn0000426	676	552	691	784	716	880	791	695	799	586	904	768	723	745
FBgn0000427	13549	15061	10623	33063	21189	29612	24264	18438	17815	26639	17474	24894	25125	27973
FBgn0000439	38	41	27	18	34	25	28	30	22	25	39	20	21	34
FBgn0000442	8	7	9	7	5	5	15	2	9	8	7	8	7	9
FBgn0000447	1211	1227	1167	1300	1146	1193	1431	1128	1150	1039	1465	1224	1326	1278
FBgn0000449	21	21	22	20	11	23	24	13	14	16	10	22	31	15
FBgn0000451	55	530	49	112	232	32	172	56	175	257	53	154	39	67
FBgn0000454	5599	5513	5128	7209	6159	7235	7502	5911	5956	5477	7153	5887	6517	6360
FBgn0000455+FBgn0065087	1064	1056	908	1002	882	1021	1233	1084	1005	935	1265	964	1078	1013
FBgn0000459	180	185	117	79	70	71	135	106	65	77	146	109	98	119
FBgn0000463	1357	1335	1276	1958	1933	2014	2306	1532	1939	1755	2517	1825	2056	1797
FBgn0000464	1156	1097	1014	1141	1152	1389	1472	1019	1077	1260	1470	1112	1253	1213
FBgn0000473	776	602	395	452	369	414	586	565	395	443	321	410	381	283
FBgn0000477	359	359	387	449	383	417	509	493	401	415	507	413	418	433
FBgn0000479	1749	1984	1614	1996	2142	2187	2508	1897	1964	2037	2713	1970	2271	2154
FBgn0000482	449	502	367	578	608	567	698	537	561	555	725	578	624	601
FBgn0000489	980	996	910	776	689	742	806	613	590	595	822	645	685	836
FBgn0000490	198	181	142	118	103	106	154	170	138	110	147	139	164	171
FBgn0000492	153	144	62	91	78	98	105	88	65	67	80	82	115	102
FBgn0000497	36	49	25	48	24	33	36	30	26	22	20	12	18	15
FBgn0000499	1085	1125	1053	1726	1635	1685	1916	1441	1790	1492	2146	1524	1784	1647
FBgn0000500	64	65	55	21	18	31	21	28	26	36	32	25	27	45
FBgn0000504	632	559	395	363	356	395	570	457	393	410	409	430	456	433
FBgn0000520	439	479	360	656	595	648	761	503	712	548	900	642	725	610
FBgn0000524	1368	1523	1346	2396	2271	2119	2724	1952	2308	1902	2892	2196	2315	2007
FBgn0000527	54	44	34	15	24	27	28	24	19	12	25	25	15	25
FBgn0000529	4	7	5	2	2	1	3	1	2	2	3	3	0	5
FBgn0000533	576	500	589	648	702	686	833	570	684	604	922	639	684	644
FBgn0000535	162	139	136	43	62	86	94	77	49	75	88	71	74	76
FBgn0000536	2931	2613	2839	2514	2499	2543	3537	2399	2397	2719	3300	2616	2989	3172
FBgn0000541	5605	5522	6172	7499	7537	8270	9323	6354	7909	7315	10316	7365	8141	7578
FBgn0000542	166	195	72	121	125	153	129	101	116	124	91	125	127	119
FBgn0000543	708	794	612	883	932	901	1173	810	951	815	1213	863	954	854
FBgn0000546	1273	1303	1325	1570	1633	1578	2039	1328	1540	1473	2076	1538	1771	1730
FBgn0000547	2288	2018	1937	2411	2655	2806	3453	2246	2567	2600	3350	2374	2923	2692
FBgn0000551	1	1	2	0	1	0	2	0	0	1	1	2	2	2
FBgn0000552	0	1	0	0	0	0	0	0	0	0	0	0	0	0
FBgn0000556	305704	304627	256472	248466	247033	291435	326934	252269	248463	229175	334652	265803	282496	314873
FBgn0000557	1730	1713	1602	805	930	874	1310	1122	945	806	1476	1031	1105	1280
FBgn0000559	113101	116826	108781	111180	98028	105458	129824	92301	97922	92470	129967	103991	110812	114728
FBgn0000560	5	5	3	4	4	7	5	3	5	4	2	2	4	3
FBgn0000562	2651	2761	2725	3162	3345	3277	4240	2961	3263	3172	4578	3142	3886	3575
FBgn0000564	0	0	2	1	1	1	0	1	2	0	2	2	0	0
FBgn0000565	1578	1389	1116	1282	981	1178	1567	1052	985	1077	1360	1228	1199	2081
FBgn0000566	3010	2945	2845	2879	2819	3147	3522	2536	2716	2636	3439	2785	2964	3072
FBgn0000567	298	344	232	316	319	363	381	234	241	317	277	243	392	348
FBgn0000568	1500	1652	1001	883	963	1006	1366	994	896	975	1329	1001	1172	1446
FBgn0000575	1968	2053	1699	1936	1733	1982	2193	1728	1639	1607	2145	1810	1854	1821
FBgn0000576	27	32	23	28	13	23	29	22	19	7	14	15	20	15
FBgn0000577	23	23	17	23	14	18	20	9	6	4	17	12	10	8
FBgn0000578	1313	1408	1145	1986	1820	1907	2508	1730	1945	1723	2455	1818	1915	1753
FBgn0000579	23965	22600	15944	24597	23997	28973	29416	23311	24468	23498	30338	24479	27110	27203
FBgn0000581	3758	3749	2959	4706	5091	5947	6124	4017	4884	4961	5994	4697	5774	4978
FBgn0000588	786	627	855	1185	1153	1027	1300	905	1159	921	1648	1004	1104	891
FBgn0000591	3	1	1	3	1	11	2	0	0	0	0	0	0	0
FBgn0000592	1739	1615	1958	1392	1318	1407	1951	1636	1249	1096	1529	1299	1396	1525
FBgn0000594	0	0	0	0	0	0	0	0	0	0	0	0	0	0
FBgn0000606	1	0	1	4	0	2	3	0	0	1	0	1	1	1
FBgn0000611	3116	3146	3160	3425	3514	3554	4272	2969	3486	3195	4533	3323	3592	3451
FBgn0000615	4979	4046	4945	6308	5404	6263	6023	5180	5006	5459	6608	5265	5666	5907
FBgn0000617	414	473	408	635	559	642	659	550	614	533	691	530	603	523
FBgn0000618	196	226	212	275	220	265	291	197	247	205	280	220	253	237
FBgn0000625	27	44	11	15	13	16	13	24	13	10	22	12	10	23
FBgn0000629	1087	1042	1265	1486	1499	1447	1821	1230	1507	1384	2117	1436	1546	1487
FBgn0000633	63	74	71	29	30	36	46	40	30	35	51	47	49	39
FBgn0000635	1240	1203	992	747	715	744	1060	969	676	718	950	801	866	979
FBgn0000636	681	811	519	634	551	555	734	739	522	546	602	472	511	528
FBgn0000639	2	4	3	7	2	8	3	12	12	5	5	7	11	3
FBgn0000640	0	0	1	0	0	0	0	1	1	2	0	2	0	0
FBgn0000644	278	728	484	1485	745	1310	1502	821	1075	1013	570	1125	1638	1077
FBgn0000658	26	29	4	35	26	17	28	33	15	13	12	7	10	9
FBgn0000659	464	429	265	216	223	250	399	300	255	228	339	299	314	376
FBgn0000662	2014	1958	1834	2696	2539	2520	3110	2236	2515	2361	3357	2399	2680	2471
FBgn0000667	3174	3313	2649	3120	3012	3402	3730	2768	3052	3015	3605	2932	3253	3180
FBgn0000709	1723	1744	1621	2115	2261	2399	2740	1919	2061	2108	2593	2113	2311	2143
FBgn0000711	1437	1340	1401	1445	1450	1646	1936	1409	1418	1409	1895	1497	1488	1568
FBgn0000715	100	76	103	28	32	40	84	41	49	49	72	56	53	69
FBgn0000719	1341	1460	1378	1623	1605	1708	1765	1521	1330	1297	1772	1575	1631	1664
FBgn0000721	6687	6976	6718	8208	8155	8124	9920	7339	7933	7585	10616	7726	9020	8483
FBgn0000723	520	589	536	299	295	335	429	296	312	306	494	373	370	495
FBgn0000808	120	122	132	182	174	182	181	129	169	157	271	144	178	157
FBgn0000810	1321	1364	1267	1623	1520	1558	1981	1497	1518	1426	2063	1581	1758	1681
FBgn0000826	681	704	792	1123	1127	1165	1353	928	1189	1006	1500	1005	1149	1055
FBgn0000927	3186	3091	1645	4565	4324	5053	5673	3953	4865	4294	6096	4543	5233	5090
FBgn0000928	63	70	59	60	59	70	79	72	41	53	46	51	53	53
FBgn0000964	1412	1724	814	1490	1310	1589	1735	1276	1094	1205	1186	1366	1431	1545
FBgn0000996	3486	2928	3267	5151	5102	5055	6012	4198	5511	4527	7451	4819	5486	4750
FBgn0001075	29	30	8	55	23	32	29	34	23	16	6	13	13	12
FBgn0001077	0	1	6	4	0	3	0	0	2	0	0	0	0	0
FBgn0001079	515	542	563	724	691	670	912	588	797	621	1022	734	772	683
FBgn0001083	34	73	35	29	47	16	37	31	26	21	37	20	19	21
FBgn0001084	154	134	205	193	197	222	295	179	234	176	352	222	226	202
FBgn0001085	1278	1209	1435	1840	1914	1975	2401	1668	1756	1769	2563	1702	1897	1769
FBgn0001086	1846	1671	2173	2907	2881	2864	3227	2184	2984	2598	4042	2620	2803	2601
FBgn0001087	1877	1949	1873	2625	2737	2720	3231	2280	2671	2471	3494	2570	2866	2591
FBgn0001089	205	180	196	169	170	220	308	254	236	187	293	195	241	202
FBgn0001090	706	791	550	681	447	621	722	508	442	418	464	511	409	520
FBgn0001091	13487	13476	10955	14120	13167	15906	16612	12739	13148	12412	16090	13104	14003	14133
FBgn0001092	22439	19636	19752	26699	24178	27868	29061	21812	24064	21725	32291	23337	25069	24771
FBgn0001098	6093	6283	4305	6366	5787	6922	8010	6454	5981	5599	7370	6118	6397	6530
FBgn0001104	2442	2293	2575	3516	3330	3326	4009	2856	3454	2961	4426	3128	3380	2935
FBgn0001105	6283	6184	6151	7552	7652	8069	9338	7110	7237	7017	9100	7246	7994	7812
FBgn0001108	2627	2812	2397	3585	3535	3587	4285	2907	3302	3370	4309	3430	3701	3282
FBgn0001112	97	103	133	50	53	49	98	62	71	64	109	47	53	74
FBgn0001114	1946	2181	1833	3749	3130	3170	4296	3777	2651	3245	3208	2606	3155	2939
FBgn0001120	3557	3056	3762	4472	4395	4939	5160	3536	4294	3910	5713	4196	4415	4394
FBgn0001122	1740	1937	1885	2043	2013	2152	2634	2035	2126	1936	2672	2023	2019	2083
FBgn0001123	672	673	669	429	427	455	644	477	402	427	594	464	449	490
FBgn0001124	3428	2922	3083	3027	3100	3266	3777	3062	3134	3003	3869	3053	3234	3250
FBgn0001125	6383	6088	5633	7751	6475	7606	8718	6938	7094	6218	8384	6753	7194	6935
FBgn0001128	10997	10527	9492	7606	7033	7788	9924	8519	6911	7169	9642	7167	8005	8831
FBgn0001133	601	576	568	749	727	748	917	599	733	650	945	713	773	651
FBgn0001134	11	20	24	14	9	17	18	9	12	13	17	10	20	26
FBgn0001137	593	614	582	438	422	507	592	455	410	437	615	471	479	577
FBgn0001138	29	39	15	35	23	14	33	23	12	11	19	14	11	18
FBgn0001139	3757	3630	2955	4897	5026	5282	5963	4736	5133	4575	6764	4685	5511	5087
FBgn0001142	4600	3746	4120	4635	4606	4611	5780	4824	4082	4420	6645	4463	5347	5406
FBgn0001145	5640	5540	4817	3733	3379	3882	4651	4432	3217	3249	3374	3310	3297	3290
FBgn0001147	5	0	1	5	3	3	5	5	1	4	2	1	3	4
FBgn0001148	5	2	5	9	4	3	2	1	0	1	0	1	1	1
FBgn0001149	8835	8267	9640	12830	9361	11887	10355	8790	8805	7833	9122	6946	8549	6764
FBgn0001150	18	26	10	8	12	16	18	6	8	11	14	16	12	23
FBgn0001168	1152	1155	842	567	561	654	890	689	569	515	816	668	708	792
FBgn0001169	2013	2209	1621	3205	3262	3207	4081	2901	3343	2966	4100	3173	3607	3045
FBgn0001170	10	7	9	5	5	6	6	7	3	6	15	3	5	4
FBgn0001174	1	0	0	1	0	3	0	0	0	0	0	1	2	0
FBgn0001179	837	776	814	1020	1050	985	1211	909	952	894	1333	920	1050	998
FBgn0001180	1262	1337	1200	2237	2154	1852	2405	1583	2079	1738	2580	1991	2045	1855
FBgn0001185	539	455	507	576	556	631	707	479	600	481	714	557	607	538
FBgn0001186	4447	4793	4491	4757	4657	4665	6042	4694	4552	4358	6050	4984	5022	5288
FBgn0001187	927	1010	872	1030	814	843	1254	1191	894	880	1107	867	946	825
FBgn0001189	917	885	866	953	890	979	1123	877	908	842	1306	975	1043	1015
FBgn0001197	7476	6564	7325	9455	9087	9803	11285	8263	9128	8207	12333	8823	9950	8951
FBgn0001202	858	803	886	910	840	917	1142	813	843	803	1272	860	913	991
FBgn0001206	785	690	1029	1192	1247	1085	1572	1034	1339	1087	1917	1238	1332	1098
FBgn0001208	2105	1633	2170	1692	1542	1689	2249	2284	1508	1654	2523	1619	1817	2079
FBgn0001215	6946	7197	6671	9111	8553	8782	10534	7874	8433	7446	11201	8631	9448	9099
FBgn0001216	645	604	562	282	263	355	384	298	296	289	441	281	352	379
FBgn0001217	27	38	34	26	21	29	25	32	28	17	30	21	32	24
FBgn0001218	17245	18258	15658	24810	21590	22651	26695	20593	20799	21208	26320	21677	23576	20052
FBgn0001220	6337	7044	5729	7017	6549	7038	8269	6516	6126	5910	7970	6540	6890	7020
FBgn0001222	2705	2360	2863	3623	3513	3429	4493	2936	3540	3185	5107	3378	3689	3323
FBgn0001224	132	86	118	185	120	107	148	120	107	82	188	114	90	96
FBgn0001225	14007	11501	14862	21734	20609	22918	21790	15712	21234	17772	28257	19095	20784	18838
FBgn0001226	5852	5124	7336	11455	10401	10550	12415	8698	10634	9239	14622	9891	10937	9337
FBgn0001227	8	5	10	9	13	8	16	6	5	12	14	6	6	10
FBgn0001228+FBgn0001223	825	713	781	569	564	536	678	608	482	489	821	604	549	702
FBgn0001229	18	29	20	25	8	11	16	16	10	13	12	8	4	14
FBgn0001230	123	128	92	111	100	119	86	97	77	95	159	92	93	95
FBgn0001233	63927	64077	55471	71313	65666	78261	80859	56282	64577	65272	83918	67266	71386	66788
FBgn0001234+FBgn0263537	2428	2276	2190	1216	1201	1269	1688	1463	1133	1075	1795	1343	1423	1795
FBgn0001235	798	723	660	391	425	475	678	478	377	396	530	416	432	557
FBgn0001247	1816	1743	1856	1829	1792	1889	2266	1591	1780	1732	2319	1745	1931	1992
FBgn0001248	12841	11897	11405	12816	11654	13294	15121	12577	12058	11156	14827	11777	12787	12069
FBgn0001250	1092	1140	875	576	544	673	850	725	553	644	731	608	753	799
FBgn0001253	15	160	10	34	65	12	53	35	53	79	3	29	3	2
FBgn0001254	0	101	1	70	114	1	167	53	65	45	0	13	0	0
FBgn0001255	20	14	17	13	22	13	18	13	27	10	32	16	23	15
FBgn0001256	4	99	1	46	73	0	104	33	57	46	2	24	0	2
FBgn0001257	2867	2711	2362	2029	1761	1976	2135	1654	1370	1483	2139	1728	1664	2327
FBgn0001258	269	372	189	299	256	280	404	368	262	283	318	327	328	350
FBgn0001259	12	15	16	6	5	7	9	8	8	9	6	3	8	9
FBgn0001263	581	463	434	252	251	266	352	251	204	201	272	219	224	289
FBgn0001269	25	27	11	15	9	13	19	15	13	8	6	9	9	10
FBgn0001276	341	293	346	385	372	436	452	276	394	325	531	355	352	357
FBgn0001280	1049	1050	1197	1287	1200	1376	1474	1045	1137	1095	1467	1138	1226	1234
FBgn0001281	1	0	0	1	0	1	0	0	0	0	2	0	0	0
FBgn0001285	451	563	573	523	485	817	577	444	442	393	511	496	545	766
FBgn0001291	1028	966	1025	1094	1032	1032	1318	844	1089	926	1457	1041	1128	1093
FBgn0001296	1709	1781	1184	1449	1421	1670	1803	1276	1322	1232	1502	1462	1647	1947
FBgn0001297	2292	2509	1780	1432	1536	1517	2106	1755	1339	1430	1907	1525	1647	2089
FBgn0001301	1273	1224	1245	1359	1526	1701	1984	1287	1466	1484	1996	1381	1715	1651
FBgn0001308	3890	3869	3109	5182	4739	5311	5858	4132	4676	4877	6046	4531	5136	4350
FBgn0001311	14	93	8	33	31	7	29	15	29	38	8	17	2	3
FBgn0001313	0	0	0	0	0	0	0	0	0	0	0	0	0	0
FBgn0001319	13	38	14	25	9	14	14	14	12	11	10	8	8	13
FBgn0001320	82	87	56	43	45	42	59	66	43	34	73	44	42	60
FBgn0001321	10	8	10	1	10	7	9	11	3	6	3	1	5	6
FBgn0001323	114	105	84	49	54	56	81	68	45	55	61	55	65	79
FBgn0001324	802	1039	644	1193	1314	1121	1347	1060	1288	1105	1461	1169	1450	1118
FBgn0001325	17	15	19	16	11	12	16	3	4	3	6	10	5	3
FBgn0001330	757	749	752	1028	920	942	1311	790	968	819	1228	926	1010	899
FBgn0001332	2590	2652	2455	3270	2965	3153	3677	2806	3095	2673	3952	2970	3200	3152
FBgn0001341	1128	1255	1053	1159	1067	1162	1396	1085	1049	1017	1385	1150	1231	1228
FBgn0001404	2416	2387	2386	2984	2743	2595	3410	2665	2816	2542	3526	2715	2948	2793
FBgn0001491	732	645	719	769	821	849	1025	716	702	727	1048	758	795	796
FBgn0001565	3146	2792	2971	3322	3095	3414	3878	2824	3288	2873	4591	3158	3427	3545
FBgn0001612	985	1073	1200	1673	1566	1522	1958	1225	1628	1384	2056	1522	1529	1337
FBgn0001624	2613	2613	2707	2513	2630	2656	3348	2518	2517	2434	3258	2508	2906	2762
FBgn0001941	3266	3131	3114	3481	3339	3436	4409	3442	3400	3130	4426	3471	3550	3717
FBgn0001942	38944	37979	34691	34017	31608	35415	40606	32469	31223	28854	43177	33597	35575	38195
FBgn0001961	1815	1719	1442	1831	1786	1964	2404	1700	1776	1845	2341	1774	2037	2035
FBgn0001965	1175	1269	1028	1611	1560	1616	1753	1343	1483	1295	1962	1439	1668	1513
FBgn0001967	0	0	0	0	0	0	0	0	0	0	0	0	0	0
FBgn0001970	1	0	0	2	0	0	0	2	3	3	0	1	2	1
FBgn0001974	658	623	747	1007	1035	978	1234	845	977	960	1301	951	995	886
FBgn0001977	544	497	548	592	583	634	727	463	586	505	785	584	619	528
FBgn0001978	3478	3852	2933	4589	4827	4981	5937	4363	4680	4415	5914	4715	5257	4776
FBgn0001981	90	85	46	51	52	33	96	50	67	61	51	82	41	80
FBgn0001983	7	5	0	7	7	10	1	1	3	0	0	0	0	0
FBgn0001986	1254	1214	1222	1514	1450	1361	1864	1295	1456	1264	1943	1457	1495	1419
FBgn0001987	742	852	566	771	728	746	963	665	673	723	871	743	835	855
FBgn0001989	1199	1196	1107	1009	1027	1190	1312	1096	953	984	1321	1028	1112	1224
FBgn0001990	713	638	727	752	802	855	968	661	823	773	1156	781	800	806
FBgn0001991	392	398	349	136	178	188	238	177	157	191	234	188	209	240
FBgn0001992	10	11	14	11	7	10	15	10	6	7	5	13	8	7
FBgn0001994	2497	2617	2261	3046	3072	3156	3600	2792	3068	2817	3874	2849	3428	3211
FBgn0001995	794	796	822	873	818	845	930	784	802	698	942	799	803	869
FBgn0002021	630	653	559	772	643	729	874	571	683	610	810	657	775	726
FBgn0002022	1519	1542	1357	1610	1617	1805	1971	1458	1608	1437	1986	1722	1766	1598
FBgn0002023	64	60	45	52	37	39	53	46	47	41	42	43	39	54
FBgn0002031	4357	4048	4047	4389	4255	4944	5178	4192	4526	3946	5376	4381	4484	4539
FBgn0002036	489	413	441	407	374	394	523	398	424	394	572	422	466	469
FBgn0002044	3063	3140	2294	3658	3842	4020	4651	3540	3791	3551	4990	3716	4215	4130
FBgn0002069	637	606	595	715	709	635	825	556	596	701	860	591	688	734
FBgn0002121	4511	4410	4893	4846	5096	5373	6679	4712	5075	5212	6920	4939	5506	5523
FBgn0002174	1182	1240	540	1445	1293	1474	1851	1356	1372	1348	1755	1366	1582	1451
FBgn0002183	4427	4658	4432	6245	6220	6222	7091	5037	5974	5758	7924	5970	6563	5994
FBgn0002283	1264	1194	1383	1657	1473	1531	1876	1305	1445	1259	1874	1468	1581	1543
FBgn0002284	3312	2556	2868	3171	3035	3687	3579	2950	2843	2817	3666	2905	3102	3444
FBgn0002306	297	311	217	106	134	142	207	166	137	136	140	151	134	154
FBgn0002354	250	199	255	238	228	240	311	164	190	211	348	189	237	229
FBgn0002413	5320	5997	5244	8657	8455	8250	10172	7324	8551	7613	10992	8142	8949	7833
FBgn0002431	4381	4431	5036	5058	5367	5504	7078	4791	5342	5067	7469	5084	5785	5625
FBgn0002440	0	0	0	0	0	0	0	0	0	0	0	0	0	0
FBgn0002441	1622	1655	1312	2174	2372	2527	2831	1887	2364	2262	2948	2088	2556	2089
FBgn0002466+FBgn0266678	1509	1436	984	1624	1774	2410	1826	1085	1572	2196	1946	1435	1981	1356
FBgn0002521	2247	1958	2362	2503	2900	2864	3144	2184	2757	2432	3897	2561	2967	2712
FBgn0002522	30	44	20	25	15	11	30	25	15	24	30	22	25	17
FBgn0002524	2078	1785	1865	2213	2163	2330	2850	1906	2296	2001	3126	2125	2446	2160
FBgn0002525	4070	4255	3159	5180	5339	5576	6736	5106	5393	5150	6511	5171	5832	5541
FBgn0002526	1727	2116	1532	1483	1223	1418	1895	1408	1244	1568	1375	1388	1373	1481
FBgn0002531	0	0	3	8	4	10	7	2	3	3	3	4	3	5
FBgn0002533	2	1	0	0	0	1	0	1	0	2	0	1	0	0
FBgn0002534	2	0	0	1	0	0	1	2	0	1	0	0	1	0
FBgn0002535	0	0	0	1	0	0	1	0	0	1	0	0	0	0
FBgn0002542	2547	2495	2773	3874	3894	4088	4772	3046	3986	3713	5104	3513	4174	3721
FBgn0002552	1001	1099	1095	1651	1596	1367	2024	1334	1779	1287	2233	1574	1773	1446
FBgn0002561	1	2	1	3	2	3	0	0	0	0	0	0	0	0
FBgn0002562	1	0	0	2	1	0	3	25	0	0	1	2	1	0
FBgn0002563	115	43	523	1013	889	775	724	2655	669	837	513	568	441	174
FBgn0002564	7	7	6	3	7	5	5	2	4	4	2	3	1	2
FBgn0002565	67	12	23	441	226	224	249	433	207	251	72	60	34	3
FBgn0002566	1775	1663	1868	1620	1773	1825	2178	1560	1766	1674	2324	1741	1882	1970
FBgn0002567	2495	2481	2360	3065	2900	3180	3633	2625	2955	2629	4092	3079	3191	3190
FBgn0002569	794	811	580	795	778	653	1288	999	1009	908	1043	913	926	778
FBgn0002570	15041	11744	8758	13581	13273	11151	20449	17273	15818	14590	16765	15145	14885	11373
FBgn0002571	215	216	181	559	471	452	755	871	598	558	677	619	544	272
FBgn0002573	24	20	16	15	8	11	13	13	5	10	10	4	9	11
FBgn0002576	23	18	6	11	6	6	17	18	7	13	11	12	5	16
FBgn0002577	12	39	4	16	27	4	31	14	18	30	5	12	6	7
FBgn0002579	23385	22209	21950	19656	17729	20800	22075	16049	18765	15291	23908	19349	19760	22099
FBgn0002590	19707	18290	18261	12717	12032	13861	16461	12722	12015	11954	17041	13455	14245	16996
FBgn0002592	11	14	3	9	9	10	7	8	3	2	5	4	1	3
FBgn0002593	35902	34056	32158	30018	26417	31545	38447	28296	26596	24948	35510	30904	31328	35602
FBgn0002607	35076	34382	34553	32230	29104	32711	39755	28823	29144	27518	39398	30463	32162	35560
FBgn0002609	175	196	149	75	81	93	126	92	63	84	105	71	64	129
FBgn0002622	28585	28117	27049	26031	23500	27061	31760	23014	24258	22157	32345	25266	27184	29582
FBgn0002626	22798	22625	22874	16602	15541	19467	19048	15860	17142	12762	20211	17457	17128	20257
FBgn0002629	1	2	0	6	10	9	1	1	1	0	0	0	0	0
FBgn0002631	4	0	2	3	3	7	1	1	1	1	0	0	0	0
FBgn0002632	2	8	1	2	3	1	6	6	3	0	0	0	5	0
FBgn0002633	11	19	11	23	11	15	16	10	9	4	3	5	3	3
FBgn0002638	5715	5675	5358	7654	7311	7777	9278	5923	7246	6988	10068	7128	7846	7261
FBgn0002641	709	679	785	959	864	856	1090	744	871	767	1215	851	928	801
FBgn0002643	1281	1372	907	1531	1543	1714	1785	1417	1400	1346	1535	1477	1652	1493
FBgn0002645	4644	5055	4852	5301	5611	6063	7370	4802	5632	5348	7184	5539	6120	5913
FBgn0002673	1676	1417	1931	2659	2594	2608	3212	1946	2576	2256	3688	2426	2737	2368
FBgn0002707	563	638	595	813	766	780	897	669	737	716	1040	764	796	726
FBgn0002709+FBgn0028581	864	904	890	1226	1161	1184	1495	1024	1249	1203	1667	1158	1354	1160
FBgn0002715	326	222	322	375	413	450	488	319	397	337	554	395	418	369
FBgn0002716	31	27	31	32	22	33	42	20	32	28	36	30	28	26
FBgn0002719	14671	13634	11369	12383	12044	12485	16394	15442	13075	13407	17657	13803	14975	15328
FBgn0002723	562	574	511	495	508	536	674	523	489	498	664	476	616	647
FBgn0002732	24	13	7	23	10	19	14	10	5	4	13	4	6	10
FBgn0002733	113	136	108	61	59	75	98	51	64	53	101	78	75	113
FBgn0002734	3	0	0	4	4	9	2	1	2	0	0	0	0	2
FBgn0002735	8	7	2	15	12	19	1	2	1	4	4	3	1	1
FBgn0002736	1304	1130	1340	1372	1291	1560	1708	1135	1450	1309	1831	1354	1414	1439
FBgn0002772	3351	3360	3370	1555	1491	1799	2033	1481	1377	1352	1897	1465	1475	1850
FBgn0002773	7450	7636	7145	3782	3813	4163	4882	3812	3427	3684	4275	3373	3300	3853
FBgn0002774	935	1088	1068	1101	1163	1126	1393	1038	984	1113	1371	1096	1164	1210
FBgn0002775	790	740	903	1112	1085	1114	1446	939	1191	988	1616	1064	1209	1075
FBgn0002778	1913	1766	1940	2485	2279	2351	2868	2035	2274	1963	2704	2301	2479	2378
FBgn0002780	13733	13669	13749	17271	15760	17204	20533	13641	15288	15271	21537	15921	16652	16480
FBgn0002783	4466	4410	3517	5946	5947	7025	7078	5184	6025	6287	7989	5997	6764	6172
FBgn0002787	3459	3565	3024	4753	4281	4476	5107	3947	4171	3787	5447	4178	4527	4299
FBgn0002789	2586	2607	2234	1437	1323	1782	1750	1544	1176	1388	1515	1335	1306	1496
FBgn0002791	944	789	1036	1179	1107	1202	1321	930	1033	972	1597	1036	1135	1130
FBgn0002838	0	0	0	0	1	0	0	4	0	2	1	2	0	3
FBgn0002842	1	1	0	0	0	0	0	0	0	0	0	0	0	2
FBgn0002855	0	0	0	0	0	0	2	0	0	1	0	0	0	1
FBgn0002856	0	0	0	0	0	0	0	0	0	0	0	0	1	0
FBgn0002862	1	0	1	0	0	1	2	0	1	0	1	0	0	0
FBgn0002863	0	0	0	0	0	0	0	0	0	0	0	0	0	0
FBgn0002865	0	0	0	0	0	0	1	0	0	0	0	0	0	0
FBgn0002868	11450	11606	11097	7099	6597	7479	9395	9229	7782	6096	10070	9513	8547	10531
FBgn0002869	71	53	22	87	72	75	113	183	102	92	155	126	131	90
FBgn0002872	1861	1950	2009	2597	2531	2673	3243	2130	2583	2350	3239	2507	2672	2610
FBgn0002873	3169	3684	2828	4129	4015	5181	4776	3106	3866	4514	4865	3645	4704	3817
FBgn0002878	928	688	579	913	1007	1258	1074	819	967	1051	1159	896	1070	939
FBgn0002887	685	698	746	1055	1023	1058	1120	809	1004	936	1239	960	1079	972
FBgn0002891	517	513	496	683	630	721	900	567	698	614	923	656	780	661
FBgn0002899	853	814	940	1305	1423	1365	1466	1010	1399	1180	1735	1189	1358	1166
FBgn0002901	575	575	721	844	823	863	1024	649	921	756	1164	765	901	789
FBgn0002905	373	398	370	459	389	477	612	402	459	431	460	457	525	495
FBgn0002906	1095	1052	1125	1666	1662	1539	2075	1336	1635	1537	2436	1583	1766	1516
FBgn0002914	2462	2504	2586	3231	3064	3196	3608	2815	3127	2808	4111	3011	3410	3280
FBgn0002917	134	140	124	60	77	55	85	59	45	47	85	50	73	100
FBgn0002921	16910	17061	14903	16192	15318	16475	20398	15735	15114	14824	19406	16420	18389	18056
FBgn0002922	14	11	14	2	2	5	9	6	4	8	6	5	7	11
FBgn0002924	1491	1373	1132	2050	2080	2183	2442	1626	2240	1977	2970	1950	2357	1960
FBgn0002926	1030	1202	1035	1872	1231	1513	1532	1047	957	1631	1173	1349	1344	1639
FBgn0002930	1362	1314	984	820	813	848	1250	1079	890	924	1066	880	952	1106
FBgn0002931	91	75	61	34	36	30	70	44	44	44	66	58	55	106
FBgn0002932	529	459	537	660	693	658	848	545	609	619	914	697	733	641
FBgn0002933	0	0	0	0	0	0	0	0	0	0	0	1	0	0
FBgn0002936	0	0	0	0	0	0	0	0	0	0	0	0	0	0
FBgn0002937	92	86	72	45	39	44	63	46	40	33	56	42	41	52
FBgn0002938	1639	1524	1493	684	704	576	1102	814	693	619	1203	796	852	1192
FBgn0002939	557	422	622	557	508	702	562	699	421	344	1042	340	435	346
FBgn0002940	29147	30333	25440	12207	11585	13045	16716	13607	10837	10058	18662	13346	14006	20004
FBgn0002941	14	15	1	7	4	4	15	6	6	4	3	5	6	7
FBgn0002945	128	175	119	115	108	90	145	120	88	93	127	73	88	136
FBgn0002948	947	998	1005	1557	1634	1505	1784	1266	1527	1352	2087	1474	1635	1420
FBgn0002962	2591	2644	3338	3945	3903	3749	4131	2998	3720	3427	5113	3336	3709	3636
FBgn0002973	1251	1369	1267	1720	1561	1416	1958	1398	1467	1300	2036	1478	1632	1661
FBgn0002985	165	212	108	114	119	120	146	105	92	76	122	97	124	96
FBgn0002989	499	494	521	683	634	615	744	548	695	561	848	572	662	640
FBgn0003002	10	15	7	11	5	10	8	6	10	5	6	6	6	4
FBgn0003008	460	398	450	490	511	517	570	363	427	442	581	425	465	495
FBgn0003009	4	2	8	4	1	3	2	4	3	5	8	4	1	3
FBgn0003011	20	21	21	6	6	4	5	5	12	11	10	4	6	5
FBgn0003015	20563	21573	22253	24380	23918	25817	32130	22976	22925	22348	32841	23576	24855	27103
FBgn0003023	6645	7144	6881	10045	9011	9595	11178	8497	8969	8281	11687	9109	9745	9327
FBgn0003028	4353	5014	3280	6221	6269	6443	7498	5726	6257	5816	8062	5950	7250	6520
FBgn0003034	0	0	0	0	0	0	0	0	0	0	0	0	0	0
FBgn0003041	1972	2176	2368	2755	2633	2621	3541	2248	2836	2776	3571	2527	2867	2821
FBgn0003042	541	526	555	777	749	788	913	673	676	652	903	658	729	698
FBgn0003044	3099	3190	3149	4660	4832	4743	5643	4139	4925	4216	6303	4620	5249	4553
FBgn0003046	64	35	59	33	52	44	57	44	43	35	75	37	54	58
FBgn0003048	1708	1447	1198	1681	1667	2253	2141	1535	1613	1809	2034	1634	1803	1681
FBgn0003053	965	953	477	608	834	937	1001	779	684	724	780	710	915	906
FBgn0003057	0	8	0	0	0	0	0	0	0	0	0	1	0	0
FBgn0003060	0	2	1	0	0	0	0	0	0	1	1	0	0	2
FBgn0003062	2941	3174	2059	2836	2453	3090	3805	2849	2709	2512	3135	2753	3095	3196
FBgn0003065	0	71	1	20	3	2	1	4	6	4	1	7	2	2
FBgn0003068	187	199	95	134	114	164	239	197	144	173	178	152	193	187
FBgn0003071	2739	2988	2386	3125	2740	2819	3712	2826	2986	2711	3674	3127	3468	3148
FBgn0003074	8323	7946	5731	8406	7851	8702	10743	8167	8470	7771	10077	7838	8565	8361
FBgn0003076	5661	5569	4938	5433	4806	5190	6425	4659	4950	4777	6351	4929	5156	5165
FBgn0003079	1164	1201	1336	1768	1624	1653	1903	1419	1764	1466	2246	1746	1833	1606
FBgn0003082	387	357	429	520	514	530	601	437	581	470	739	497	545	493
FBgn0003086	0	0	1	0	0	0	0	0	0	0	0	0	0	0
FBgn0003087	1483	1073	1465	1803	1941	2007	2290	1418	1926	1765	2789	1785	1945	1751
FBgn0003089	64	89	35	98	61	42	103	61	53	52	60	78	57	63
FBgn0003090	75	140	56	61	61	57	73	75	54	47	50	30	62	61
FBgn0003091	351	306	356	250	260	281	338	240	215	224	305	231	307	273
FBgn0003093	1228	1402	1240	1151	1171	1241	1624	1176	1086	1179	1543	1172	1361	1420
FBgn0003114	557	547	653	838	794	856	821	558	781	574	985	749	752	757
FBgn0003116	548	484	544	567	645	566	755	520	583	579	817	515	598	601
FBgn0003117	31	35	27	33	15	27	26	25	28	20	26	22	19	13
FBgn0003118	412	519	368	482	444	455	582	416	400	384	550	439	537	537
FBgn0003124	7845	7384	8612	11392	10864	11545	12676	8632	11030	9713	14404	10398	11628	10666
FBgn0003129	28	29	30	16	12	28	13	25	25	22	16	11	24	34
FBgn0003130	1	2	1	4	2	2	3	4	2	1	2	1	0	5
FBgn0003132	0	0	0	0	0	0	1	1	1	0	0	0	1	0
FBgn0003134	3561	3103	2875	3063	2965	3180	3746	3066	2750	2898	3850	2993	3370	3160
FBgn0003137	2306	2309	1571	1188	1251	1635	1967	1876	1231	1766	1425	1325	1286	1697
FBgn0003139	1545	1599	1692	1932	1899	2090	2275	1625	1845	1592	2462	1888	1934	1766
FBgn0003140	0	0	0	0	0	0	0	0	0	0	0	0	0	0
FBgn0003141	1083	1000	1149	1126	1053	1166	1407	1010	1095	1052	1402	1030	1070	1093
FBgn0003145	0	1	4	0	1	0	0	0	0	0	0	0	0	0
FBgn0003149	4315	4652	3196	2380	2377	2649	3088	2527	2226	2451	2688	2134	2272	2649
FBgn0003159	1703	1959	1739	2204	2084	1997	2564	1783	1984	1746	2465	1990	2316	1915
FBgn0003162	494	464	482	335	364	341	503	369	285	385	459	304	368	382
FBgn0003165	3471	4112	2921	4574	4758	5062	6204	4652	4669	4620	5666	4655	5691	5524
FBgn0003169	1431	1354	1437	1538	1312	1479	1640	1242	1337	1262	1733	1376	1411	1598
FBgn0003174	90	123	24	100	161	168	157	87	97	88	61	102	143	110
FBgn0003175	1454	1653	1025	1694	1850	1721	2266	1608	1920	1717	2302	1734	2176	1997
FBgn0003187	1228	1242	1530	2046	1815	1880	2354	1493	1951	1672	2654	1720	1868	1719
FBgn0003189	3037	3537	2166	1918	2297	2789	3113	2254	2100	2216	2654	2447	2816	3090
FBgn0003204	3834	3989	3348	4902	4441	4700	5677	4493	4737	4005	5877	4621	5013	4587
FBgn0003205	2573	2470	2722	3276	3141	3131	3946	2950	3015	2834	4129	3054	3304	3132
FBgn0003206	1058	976	1109	935	954	1016	1141	904	883	959	1315	994	935	1012
FBgn0003209	1593	1706	1555	1548	1514	1508	1807	1446	1477	1395	1986	1425	1746	1723
FBgn0003210	1690	1768	1747	2226	2176	2266	2753	1866	2285	2064	2927	2197	2316	2091
FBgn0003218	1685	1492	1254	1729	1780	1925	2008	1562	1671	1632	2249	1628	2034	1864
FBgn0003227	239	231	209	333	397	296	479	226	319	294	430	240	305	280
FBgn0003231	8389	7407	7667	7255	7141	7401	9083	7184	7115	6751	10012	7277	8109	8259
FBgn0003248	202	232	184	100	98	133	113	103	98	71	161	106	125	145
FBgn0003249	706	691	689	250	271	331	439	344	300	295	470	328	347	508
FBgn0003250	1223	911	995	341	369	397	722	590	469	437	751	540	588	793
FBgn0003254	73	81	9	123	38	61	40	40	46	15	5	7	1	3
FBgn0003255	30	62	27	45	30	55	52	24	33	28	24	36	43	27
FBgn0003256	1958	2229	2330	2615	2882	2922	3320	2037	2715	2336	3643	2886	3269	3607
FBgn0003257	1615	1587	1125	1464	1458	1609	1982	1410	1532	1532	1907	1484	1749	1764
FBgn0003261	18647	21856	15659	20486	19609	19404	27131	19553	20313	18366	28281	21129	24331	24544
FBgn0003267	5	4	4	1	3	2	4	0	2	4	2	2	2	3
FBgn0003268	981	991	1084	1497	1424	1515	1881	1078	1494	1307	1910	1314	1530	1294
FBgn0003270	0	0	0	0	0	0	0	0	0	0	0	0	0	0
FBgn0003274	29540	30499	30657	27185	24384	28152	32902	22416	23503	23920	33432	25788	27386	31860
FBgn0003275	630	603	612	663	654	694	827	655	609	626	777	619	691	610
FBgn0003277	2854	3367	3354	4225	4307	3654	5812	3494	4217	3885	5983	4029	4844	3948
FBgn0003278	1329	1241	1227	1041	1101	1134	1412	1005	1069	1019	1464	1164	1223	1344
FBgn0003279	46732	48156	31559	38845	36068	44635	50232	40573	39252	34222	48387	41956	44445	50217
FBgn0003285	551	491	361	548	607	752	636	503	464	527	764	505	595	562
FBgn0003292	680	621	719	1010	981	811	1219	825	1001	848	1390	963	1043	906
FBgn0003295	7	9	3	6	6	7	5	8	1	10	10	8	5	7
FBgn0003300	10	6	9	10	10	2	7	8	3	3	9	2	5	4
FBgn0003301	552	504	424	440	453	529	573	470	463	420	543	446	573	505
FBgn0003302	264	265	243	300	289	306	345	275	227	228	290	269	263	316
FBgn0003308	373	388	319	326	285	333	423	405	328	312	309	322	368	354
FBgn0003310	1926	2199	1748	2624	2495	2576	3120	2602	2594	2347	3122	2493	2858	2658
FBgn0003312	84	73	51	81	63	70	74	78	48	67	59	54	63	63
FBgn0003313+FBgn0263087	101	62	66	139	95	110	114	77	70	57	41	54	35	52
FBgn0003317	1330	1133	1357	1550	1446	1560	1821	1349	1502	1285	2081	1471	1676	1595
FBgn0003319	3	9	2	0	1	2	3	0	4	2	1	2	1	2
FBgn0003321	1771	1686	1818	1952	1835	1747	2329	1649	1802	1573	2731	1779	1976	2017
FBgn0003326	23	15	26	17	23	18	18	12	5	8	11	9	11	12
FBgn0003328	1192	1269	1015	1047	975	1007	1445	1299	1032	999	1093	1020	1094	1296
FBgn0003330	596	543	469	744	750	746	913	625	780	621	955	662	785	750
FBgn0003334	1919	1891	1937	2672	2648	2668	3502	2348	2805	2486	3571	2676	3142	2614
FBgn0003339	67	84	52	41	28	28	41	42	29	19	31	26	28	24
FBgn0003345	1443	1619	1360	1188	1175	1364	1568	1189	1198	1128	1477	1210	1320	1524
FBgn0003346	1974	1759	1967	2988	2640	2592	3315	2190	2658	2367	3332	2610	2690	2563
FBgn0003353	312	266	300	273	303	307	385	287	294	295	396	321	336	299
FBgn0003356	4033	3513	2458	3584	3182	4206	2877	2639	2064	2137	3040	2889	3269	3931
FBgn0003357	4749	4391	2961	4619	4132	5674	3453	3450	2642	2786	3998	3838	4649	5392
FBgn0003358	140	146	200	1047	920	863	709	1004	868	519	1090	814	1003	562
FBgn0003360	44609	42495	38217	35833	33669	38368	40805	33926	33157	28448	42333	35018	33882	37345
FBgn0003366	539	575	270	267	294	410	443	395	319	365	454	348	455	522
FBgn0003372	6	0	4	0	1	0	3	1	3	0	0	0	0	3
FBgn0003373	0	0	0	0	0	0	0	0	0	0	0	0	0	0
FBgn0003374	0	0	0	0	0	0	0	0	0	0	0	0	0	0
FBgn0003375	0	0	0	0	0	0	0	0	0	0	0	0	0	0
FBgn0003377	0	0	0	0	0	0	0	0	0	0	1	0	0	0
FBgn0003378	1	0	1	0	0	0	0	0	0	0	1	0	0	0
FBgn0003380	524	505	438	192	193	215	350	221	202	210	324	234	258	360
FBgn0003382	0	6	1	8	14	1	40	20	13	2	3	1	0	2
FBgn0003386	159	183	188	67	72	93	123	91	103	72	127	85	83	133
FBgn0003388	77	76	70	45	33	46	40	41	37	31	60	45	38	69
FBgn0003390	187	168	156	121	92	109	153	117	106	130	176	99	127	128
FBgn0003391	1794	2029	1764	2140	2262	2328	2910	1986	2165	2148	2834	2136	2507	2284
FBgn0003392	2347	2390	2330	2246	2291	2271	2914	2173	2164	2154	2907	2230	2429	2496
FBgn0003396	1130	1277	1174	1168	1157	1222	1552	1082	1129	1060	1508	1175	1278	1379
FBgn0003401	954	852	841	1158	1098	1135	1397	984	1100	1011	1631	1006	1078	982
FBgn0003410	2149	1866	2019	2596	2778	2875	3244	2522	2517	2656	3566	2565	2875	2872
FBgn0003411	8	5	4	6	8	15	12	9	4	3	1	13	8	7
FBgn0003415	3840	3888	3940	4389	4533	5176	5681	4144	4320	4435	5778	4409	4887	4674
FBgn0003416	1188	1160	1223	1324	1464	1621	2001	1189	1470	1479	1812	1439	1548	1474
FBgn0003423	3253	3329	3266	3400	3410	3626	4183	3301	3288	3196	4181	3319	3604	3682
FBgn0003429	770	779	797	414	406	451	653	565	454	477	760	487	562	705
FBgn0003430	21	30	29	12	14	10	27	21	13	12	18	13	15	10
FBgn0003435	701	868	712	667	650	760	942	632	612	680	787	649	695	758
FBgn0003444	721	619	708	821	769	867	1010	686	735	757	1229	787	909	830
FBgn0003447	1906	1979	1977	3192	3188	3292	3736	2617	2976	2870	3856	2882	3371	3097
FBgn0003448	3	12	7	7	6	3	6	3	4	3	2	0	2	1
FBgn0003449	1206	1089	1110	1540	1397	1470	1551	1216	1334	1147	1695	1377	1345	1389
FBgn0003450	125	132	118	163	184	198	189	135	165	147	228	198	186	252
FBgn0003459	744	806	798	799	851	994	972	762	808	858	1202	871	941	904
FBgn0003460	63	98	65	30	29	36	59	49	41	37	52	43	40	51
FBgn0003462	7688	6920	7046	6412	5872	7028	7508	6211	6213	5501	7759	6244	6385	6554
FBgn0003463	295	303	251	144	173	191	304	228	176	192	230	200	255	237
FBgn0003464	2294	2508	1373	2913	2942	3230	3636	2719	3107	2818	3930	2966	3546	3416
FBgn0003475	2393	2679	2112	2967	3185	3089	3985	2829	3112	2938	3994	3203	3523	3430
FBgn0003479	210	228	216	297	297	287	361	258	316	232	387	344	293	282
FBgn0003480	162	152	151	235	202	199	213	150	172	177	242	192	198	178
FBgn0003482	101	71	115	119	120	109	127	82	107	92	170	103	121	108
FBgn0003483	1426	1425	1730	2203	2129	2157	3005	1862	2397	2059	3083	2054	2369	1998
FBgn0003486	120	113	81	143	108	175	139	100	111	149	99	116	147	120
FBgn0003495	1568	1244	1576	1876	1829	1880	2233	1648	1894	1741	2637	1774	1991	1790
FBgn0003499	75	89	64	32	34	50	76	45	40	30	51	45	40	47
FBgn0003502+FBgn0262374	2482	2381	2635	3583	3633	3555	4302	2899	3430	3167	4514	3239	3694	3291
FBgn0003510+FBgn0003511	409	432	440	565	545	563	707	470	560	528	804	492	628	557
FBgn0003512	470	468	457	701	664	701	903	603	752	641	1076	716	783	682
FBgn0003513	24	35	30	14	11	12	14	15	18	16	15	9	12	11
FBgn0003514	2428	2281	2274	2267	2075	2483	2545	2263	2184	1858	2568	2239	2175	2232
FBgn0003515	269	257	241	126	150	167	228	184	135	164	214	174	186	185
FBgn0003517	46209	50372	38369	42305	36866	45817	50592	39743	35942	35612	47055	41397	43184	51127
FBgn0003520	3351	3783	3492	4600	4760	4865	5868	4443	4955	4502	6273	4581	5325	4704
FBgn0003525	5288	4862	5009	7491	7895	7595	9322	6464	7706	7085	10373	7325	8217	7176
FBgn0003527	392	349	426	461	478	484	560	385	467	391	599	442	461	437
FBgn0003545	905	731	973	1398	1443	1458	1638	1090	1384	1235	1974	1341	1451	1261
FBgn0003557	3339	3166	2460	3480	3565	4124	4299	3433	3485	3526	4494	3630	3978	3889
FBgn0003559	726	774	720	746	726	712	920	690	697	687	927	723	776	786
FBgn0003567	1694	1673	1779	2744	2670	2727	3258	2036	2737	2545	3484	2442	2866	2273
FBgn0003575	1611	1633	1380	2085	2033	2090	2408	1743	1963	2047	2712	1824	2234	1854
FBgn0003598	3056	3091	3441	4994	4890	4837	6039	3963	5369	4395	6737	4744	5371	4339
FBgn0003607	2881	2648	3102	3863	3451	3949	4306	2959	3336	3218	4503	3288	3631	3524
FBgn0003612	4557	4198	4871	6141	5907	6105	7466	5098	6192	5231	8460	5655	6212	5877
FBgn0003638	3088	3247	2278	3512	3363	3445	4412	3117	3304	3286	4101	3347	3881	3577
FBgn0003651	447	544	328	316	317	395	464	408	306	256	312	319	380	443
FBgn0003654	532	550	329	549	537	542	679	507	486	620	734	517	633	634
FBgn0003655	4910	4673	5095	7081	6612	6785	8385	5732	6791	6085	9285	6433	7397	6728
FBgn0003656	2958	3174	2927	4128	3933	3932	4897	3740	3926	3761	4985	3738	4484	3926
FBgn0003660	2892	2648	2695	2815	2708	2816	3495	2637	2602	2414	3360	2720	2789	2829
FBgn0003676	7851	8017	7632	9866	9238	9964	11212	8122	9211	8222	11566	9157	9426	9279
FBgn0003683	0	0	3	0	0	0	1	1	0	0	0	2	0	1
FBgn0003687	875	734	992	1186	1108	1209	1332	934	1190	1095	1532	1090	1214	1129
FBgn0003701	1395	1246	1597	1987	2067	1984	2470	1501	2107	1957	2877	1843	2280	1878
FBgn0003710	60	82	58	42	32	32	36	26	26	24	35	28	26	38
FBgn0003714	784	760	726	909	880	934	940	742	811	730	1003	748	818	800
FBgn0003716	2087	2136	2076	1986	1812	1992	2526	1873	1827	1866	2644	1999	2243	2358
FBgn0003719	30	32	23	32	13	14	33	15	24	13	29	17	35	36
FBgn0003720	2	0	3	2	0	0	0	1	2	0	0	0	0	0
FBgn0003721	8308	8840	8248	9595	9018	9756	11473	8099	8471	8340	10912	8634	8961	9041
FBgn0003731	1428	1603	1335	1181	1102	1237	1640	1405	1002	1114	1398	1198	1353	1444
FBgn0003732	8591	8788	8294	12237	11690	13604	15159	9564	11432	12533	14385	11448	12421	11066
FBgn0003733	1442	1387	1672	2119	2047	2005	2371	1591	2063	1844	2739	1877	2076	1950
FBgn0003741	235	206	270	223	204	228	246	229	188	193	256	218	237	224
FBgn0003742	609	558	567	629	549	680	668	569	499	535	705	578	529	676
FBgn0003744	2005	2105	2178	2589	2363	2499	3014	2385	2386	2280	3316	2491	2580	2429
FBgn0003747	0	0	1	1	0	0	0	0	0	1	0	1	0	2
FBgn0003748	5074	4994	4684	5152	4859	5189	6736	4905	4634	4931	6103	4981	5436	5684
FBgn0003751	88	88	109	126	115	145	147	95	103	92	120	119	127	100
FBgn0003861	1785	1650	1140	708	667	681	992	753	740	674	1133	797	890	1135
FBgn0003862	1586	1802	1587	1543	1606	2063	2096	1491	1665	1792	2004	1601	1928	1899
FBgn0003863	42899	40821	30683	21419	21569	26228	32437	22011	23070	20506	28279	26554	26417	33936
FBgn0003865	0	1	1	0	0	0	1	0	0	0	0	0	0	0
FBgn0003866	196	238	186	159	128	167	224	153	138	136	144	147	156	140
FBgn0003867	374	329	318	278	253	280	397	362	261	285	327	292	280	337
FBgn0003870	2718	2952	2560	3896	3455	3660	4753	3425	3321	3374	4231	3573	3854	3823
FBgn0003882	1429	1360	1456	1565	1551	1791	1984	1528	1697	1548	2506	1589	1739	1602
FBgn0003884	27136	25209	20344	32978	28833	32029	36304	26894	30946	26437	35656	29184	31304	28898
FBgn0003885	2484	2536	1731	2771	2418	2739	3189	2439	2372	2408	2884	2571	2777	2859
FBgn0003886	10	34	10	13	14	3	14	8	12	6	6	10	5	6
FBgn0003887	30385	29536	26231	39465	36107	40777	43921	31828	36509	32935	45238	35733	39159	37784
FBgn0003888	1063	1189	617	1317	965	929	1622	1428	973	1160	958	1129	1045	1339
FBgn0003889	2	1	5	4	0	5	5	1	1	6	2	3	2	4
FBgn0003890	1513	1358	947	842	745	920	1176	954	738	863	973	853	901	1048
FBgn0003891	4926	5153	4933	4698	4701	5400	6367	4387	4598	4754	6205	4806	5383	5638
FBgn0003892	120	166	102	93	90	86	137	109	99	76	96	84	98	109
FBgn0003896	71	97	91	47	51	45	53	47	43	51	45	41	35	66
FBgn0003900	12	25	14	9	6	9	11	3	5	4	7	8	5	6
FBgn0003916	1	2	3	2	3	5	2	1	1	4	2	3	4	0
FBgn0003920	5	4	7	14	12	12	17	8	16	13	14	15	6	9
FBgn0003922	1	4	0	3	5	4	8	4	6	1	1	2	4	3
FBgn0003923	0	0	0	0	0	0	0	0	0	0	0	0	0	0
FBgn0003926	0	0	0	0	0	0	0	0	0	0	0	0	0	0
FBgn0003930	6	11	9	6	14	20	9	7	14	6	18	13	11	10
FBgn0003931	1	1	2	1	2	6	0	0	1	1	3	2	0	1
FBgn0003933	7	9	12	12	15	14	20	15	12	11	29	17	15	4
FBgn0003934	8	4	9	10	12	14	18	14	14	5	10	10	11	8
FBgn0003935	2	4	3	1	3	5	3	1	2	2	4	2	5	1
FBgn0003936	1	0	0	0	1	0	0	0	0	0	0	0	0	1
FBgn0003938	3	4	4	0	2	1	2	1	5	0	1	2	1	7
FBgn0003941	23770	22533	23681	19221	17547	21717	23509	17405	18767	15644	23456	19862	20052	22564
FBgn0003942	32767	32493	31983	29527	27473	30713	35056	24825	26287	24720	36097	28555	28251	32745
FBgn0003943	3911	3537	4616	4405	4519	5079	7176	4337	4670	4346	6079	4717	5881	4663
FBgn0003944	196	264	167	140	131	130	207	166	132	151	208	150	157	214
FBgn0003950	63	63	49	75	79	97	84	60	69	52	109	81	88	77
FBgn0003961	1664	1752	1063	1067	390	1103	854	685	528	528	298	434	498	334
FBgn0003963	454	631	376	655	547	605	705	642	562	574	718	635	670	589
FBgn0003964	1811	1822	1543	2666	2465	2577	3165	2190	2486	2323	3434	2328	2685	2532
FBgn0003965	300	276	272	350	309	352	402	416	288	309	335	295	335	363
FBgn0003969	1331	1315	1394	1571	1448	1469	1850	1286	1463	1389	1928	1407	1531	1608
FBgn0003975	65	74	37	47	44	37	57	44	52	48	57	53	53	60
FBgn0003977	564	614	382	550	628	666	733	536	598	586	749	584	723	660
FBgn0003978	668	736	730	899	787	862	1004	696	805	701	1009	834	836	821
FBgn0003979	14452	19317	15093	44157	23428	30704	33357	25441	23608	25475	22708	31387	29736	33228
FBgn0003980	7689	11047	8547	22647	12481	16425	17417	14065	12489	13974	11650	16802	14547	15980
FBgn0003983	8296	12794	10676	32813	17274	23308	25437	20881	19746	17839	16077	25212	23358	23389
FBgn0003984	102	105	96	78	79	69	110	63	74	68	101	65	79	76
FBgn0003996	20	20	12	35	34	43	50	36	28	25	42	24	27	30
FBgn0003997	229	256	235	202	202	218	264	242	196	163	280	180	238	245
FBgn0004003	189	173	122	270	163	212	243	169	163	227	155	180	184	167
FBgn0004009	22	22	17	14	13	14	12	9	13	8	11	15	9	12
FBgn0004028	3495	3665	3563	1829	1798	2055	2571	1847	1657	1933	2247	1720	1742	2146
FBgn0004034	3	10	5	1	1	3	8	6	0	3	2	5	1	2
FBgn0004045	60564	67546	53865	71882	59121	67473	78315	70252	56585	54580	72774	67938	67393	71982
FBgn0004047	89545	82253	64372	124788	108565	122778	127705	127074	84067	111678	92573	95287	98088	110190
FBgn0004049	1784	1897	1865	2692	2709	2582	3244	2402	2646	2369	3523	2590	2955	2577
FBgn0004050	1000	982	703	1368	1298	1364	1618	1240	1390	1280	1704	1281	1425	1363
FBgn0004052	0	0	1	0	0	0	0	0	0	0	1	0	0	0
FBgn0004053	38	54	34	25	39	43	36	32	28	31	33	29	29	29
FBgn0004054	0	0	0	1	0	0	0	0	0	0	0	0	0	0
FBgn0004055	576	537	645	505	539	577	606	424	466	511	702	490	484	548
FBgn0004057	1110	987	605	522	453	523	757	686	530	580	519	483	551	570
FBgn0004066	3667	3323	3609	4680	4519	4737	5182	3736	4354	3899	5555	4128	4662	4275
FBgn0004087	1025	887	925	1021	995	1059	1127	775	975	870	1229	929	950	958
FBgn0004101	632	649	433	791	768	945	1070	850	806	821	1204	798	885	861
FBgn0004102	28	25	27	11	12	16	29	22	19	15	23	11	12	18
FBgn0004103	6416	6603	6113	7166	6875	7270	8718	6803	6530	6432	8597	6803	7368	7480
FBgn0004106	1802	1515	2115	2614	2614	2732	3060	1927	2638	2201	3479	2434	2515	2366
FBgn0004107	1520	1307	1733	2269	2103	2223	2622	1754	2215	1893	3081	2006	2243	2053
FBgn0004108	442	471	430	554	598	588	797	449	582	518	678	467	548	473
FBgn0004110	1	6	3	2	4	1	1	0	0	1	2	1	1	1
FBgn0004117	2985	3109	2770	1833	1584	1849	2005	1608	1500	1685	1791	1508	1430	1637
FBgn0004118	70	80	69	42	37	41	48	20	36	29	46	35	33	37
FBgn0004132	625	596	573	674	640	702	750	561	588	544	800	609	669	684
FBgn0004133	176	196	134	266	205	248	256	265	190	218	204	194	235	264
FBgn0004143	0	0	0	0	1	0	0	0	0	0	0	0	0	0
FBgn0004167	10076	9747	3558	4067	5037	9115	5681	4260	4032	8678	4368	4664	6378	6865
FBgn0004168	60	67	44	38	29	23	60	23	24	24	73	27	27	32
FBgn0004169	4978	4227	2575	2820	2474	3248	3477	2315	2077	2898	2240	2287	2540	3027
FBgn0004170	1	3	3	1	3	6	3	1	1	0	2	5	3	4
FBgn0004171	0	0	0	0	0	0	0	0	0	0	0	0	0	0
FBgn0004172	0	0	0	0	0	0	0	0	0	0	0	0	0	0
FBgn0004173	0	1	0	0	0	0	0	0	0	0	0	0	0	0
FBgn0004174	0	0	0	0	0	0	0	0	1	0	0	0	0	0
FBgn0004175	0	0	0	0	0	0	0	0	0	0	0	0	0	0
FBgn0004177	7796	7435	7773	11665	11214	10650	13283	9888	10503	9982	13638	10445	11365	10359
FBgn0004179	3434	3514	3552	4481	4063	4011	5226	3901	4047	3762	5389	4097	4226	4117
FBgn0004181	0	0	0	1	0	0	2	0	0	0	1	3	1	3
FBgn0004183	28	26	26	33	52	47	48	38	41	32	48	34	36	40
FBgn0004185	0	0	0	0	0	0	0	0	0	0	0	0	0	0
FBgn0004186	14	16	15	21	34	18	25	12	22	20	23	17	21	18
FBgn0004187	11	7	18	11	8	17	17	19	14	13	25	22	11	8
FBgn0004188	0	0	0	0	2	0	0	1	0	1	2	0	0	0
FBgn0004189	1	1	1	6	3	4	4	3	3	3	3	3	1	4
FBgn0004190	0	1	0	1	0	1	0	3	0	0	0	2	0	0
FBgn0004191	8	3	6	5	10	4	8	2	5	3	3	6	2	4
FBgn0004192	5	9	12	12	22	19	22	13	12	9	18	19	7	15
FBgn0004197	24	31	19	18	13	16	35	17	21	17	17	20	19	18
FBgn0004198	563	488	327	207	212	301	284	267	199	304	264	268	274	382
FBgn0004227	1839	1791	1756	2445	2166	2257	2859	1911	2085	2127	2878	2048	2348	1943
FBgn0004228	301	366	255	260	268	249	327	251	214	233	274	256	257	326
FBgn0004237	5774	5522	4500	8819	7507	8039	10001	6991	7821	7240	9759	7760	8778	7458
FBgn0004240	227	51	105	11	7	12	24	37	34	19	32	18	30	25
FBgn0004242	936	976	889	377	432	479	605	495	341	415	574	395	465	605
FBgn0004244	293	311	275	95	144	118	177	140	103	132	172	121	134	182
FBgn0004359	442	497	406	598	600	674	822	541	643	560	877	610	659	648
FBgn0004360	26	18	24	17	19	20	34	29	26	17	21	22	27	20
FBgn0004362	10933	9603	10895	15638	15279	15614	18237	12132	14538	13348	19704	13754	14971	13603
FBgn0004363	20738	18895	17327	21852	19638	22152	24301	17811	20354	18278	26291	20344	21302	21531
FBgn0004364	406	585	378	483	461	560	571	515	399	449	500	468	573	521
FBgn0004367	361	356	370	514	527	501	651	406	513	439	683	472	525	418
FBgn0004368	1480	1453	1348	1495	1473	1680	2072	1382	1421	1452	1946	1481	1706	1669
FBgn0004369	883	1027	934	1110	1083	1162	1330	991	1010	936	1327	1088	1207	1187
FBgn0004370	1358	1589	1409	1370	1354	1610	1891	1304	1245	1344	1677	1424	1503	1630
FBgn0004372	1	0	0	0	0	1	0	0	0	0	0	0	0	0
FBgn0004373	2913	3022	3069	3520	3913	3908	4986	3199	3727	3481	4649	3503	4097	3879
FBgn0004374	443	436	323	493	615	630	649	471	587	556	779	556	650	557
FBgn0004378	1168	1087	1289	1706	1770	1793	2018	1244	1798	1739	2345	1528	1903	1653
FBgn0004379	1059	1000	1238	1802	1764	1779	2087	1356	1714	1588	2362	1644	1813	1466
FBgn0004380	605	554	572	708	679	736	837	542	652	737	964	593	723	621
FBgn0004381	864	825	823	1239	1141	1242	1406	928	1205	1132	1544	1058	1163	1056
FBgn0004387	1338	1315	1292	1520	1735	1766	2069	1342	1571	1603	2164	1523	1867	1597
FBgn0004389	0	0	1	0	0	1	0	0	0	0	0	0	0	0
FBgn0004390	1273	1469	1480	1996	1949	1902	2674	1781	2113	1936	2698	1934	2164	1876
FBgn0004391	1207	1254	1109	1545	1660	1536	2160	1492	1788	1494	2062	1568	1899	1577
FBgn0004394	38	42	39	36	35	37	57	35	42	38	40	39	39	66
FBgn0004395	1136	1085	1290	1116	1185	1123	1498	1056	1167	1061	1703	1211	1224	1368
FBgn0004396	662	782	490	673	569	641	919	663	516	635	516	629	642	537
FBgn0004397	1609	1646	706	1564	1573	1874	1982	1662	1534	1577	1925	1550	1761	1904
FBgn0004400	508	456	545	622	572	652	713	445	569	538	891	627	603	581
FBgn0004401	7702	8188	5624	10398	9736	10575	13391	9285	10124	9404	14055	9933	11325	10141
FBgn0004403	7615	7566	7797	6826	5869	6678	7889	5785	6070	6052	7246	5931	6434	6679
FBgn0004404	2802	3167	2803	2833	2011	2814	2897	2069	2702	2584	2769	2263	2498	2536
FBgn0004406	642	653	546	735	721	740	985	607	774	735	985	747	838	713
FBgn0004407+FBgn0064115	492	495	430	479	390	438	502	373	380	378	520	450	408	515
FBgn0004414	0	0	0	0	0	0	0	0	0	0	0	0	0	0
FBgn0004419	36193	33849	39174	51584	51299	54538	59209	40010	48481	44648	66247	47416	51183	48836
FBgn0004425	468	528	232	165	218	268	426	160	328	141	227	506	293	341
FBgn0004426	1392	1208	532	352	580	687	1012	408	827	410	716	1030	665	917
FBgn0004427	1004	577	345	178	328	301	462	275	321	194	381	498	333	472
FBgn0004428	360	285	175	114	155	168	225	126	184	94	176	233	197	208
FBgn0004429	2014	2018	2036	888	878	1005	1605	1088	1017	784	1285	1287	1279	1515
FBgn0004430	0	3	1	3	0	0	5	2	3	0	2	3	1	2
FBgn0004431	46	51	36	69	49	58	87	93	45	52	65	99	56	67
FBgn0004432	27690	25477	25976	29314	26370	29809	33000	24943	26252	23628	33534	26110	27552	27222
FBgn0004436	2656	2520	2634	2558	2449	2673	2902	2392	2316	2146	3323	2412	2529	2710
FBgn0004449	1261	1127	1045	962	946	1045	1363	1015	968	1020	1162	916	1083	1076
FBgn0004456	662	667	606	538	505	532	764	530	447	544	551	529	604	677
FBgn0004462	983	956	1002	1139	1079	1158	1275	1010	1113	1026	1532	1160	1296	1246
FBgn0004463	552	631	672	681	650	597	753	643	718	589	826	693	702	640
FBgn0004465	985	884	902	1115	1098	1144	1301	870	1113	968	1401	1008	1082	1085
FBgn0004507	11315	11255	8963	12560	11628	12279	15051	11265	11982	10835	15102	11722	13099	11830
FBgn0004509	1787	1922	1572	2143	2059	2250	2644	2095	2078	2173	2604	2122	2501	2429
FBgn0004510	665	643	714	988	1014	978	1235	786	1033	909	1388	945	947	923
FBgn0004511	2	7	0	7	8	2	5	4	1	1	0	2	2	0
FBgn0004512	696	660	444	348	369	400	555	540	396	410	581	452	479	490
FBgn0004513	149	160	156	77	85	113	103	112	72	85	120	82	98	102
FBgn0004514	30	50	26	96	62	60	54	33	24	42	59	25	37	37
FBgn0004516	493	537	526	201	223	248	302	216	177	170	298	193	252	322
FBgn0004552	69	71	72	15	21	27	37	48	25	32	40	32	43	43
FBgn0004554	8	10	1	15	12	23	13	9	6	17	1	6	21	11
FBgn0004556	966	905	939	1184	1123	1197	1355	972	1171	936	1492	1111	1140	1192
FBgn0004567	21	21	17	10	12	8	16	11	10	12	15	5	3	11
FBgn0004569	186	193	198	181	159	215	251	173	149	156	221	200	188	223
FBgn0004573	23	39	37	15	20	15	25	25	18	24	22	13	23	22
FBgn0004574	1679	1506	1434	1533	1495	1563	1891	1322	1461	1412	1934	1453	1714	1584
FBgn0004575	400	476	392	184	201	215	276	219	177	191	301	206	224	322
FBgn0004577	4	14	4	7	2	2	6	5	3	4	4	6	9	8
FBgn0004580	496	414	475	230	207	219	332	242	206	212	271	243	219	269
FBgn0004581	9	24	9	11	9	17	11	10	14	15	12	10	17	12
FBgn0004583	365	486	377	380	352	391	540	358	360	317	426	422	428	449
FBgn0004584	1500	1259	1314	2276	2150	2371	2563	1647	2011	2016	2565	2052	2241	1858
FBgn0004587	5996	5755	5544	5803	5926	6637	7743	5683	6037	5772	7823	5737	6675	6922
FBgn0004588	0	0	0	0	0	0	0	0	0	0	0	0	0	0
FBgn0004589	0	0	0	0	0	0	0	0	0	0	0	0	0	0
FBgn0004590	0	0	0	0	0	0	0	0	0	0	0	0	0	0
FBgn0004591	0	0	0	0	0	0	0	0	0	0	0	0	0	0
FBgn0004592	0	0	0	0	0	0	0	0	0	0	0	0	0	0
FBgn0004593	0	0	0	0	0	0	0	0	0	0	0	0	0	0
FBgn0004594	0	0	0	0	0	0	0	0	0	0	0	0	0	0
FBgn0004595	560	478	329	179	182	220	288	204	156	179	256	163	206	255
FBgn0004597	480	383	449	535	473	565	616	398	518	396	675	488	499	504
FBgn0004598	5301	6032	5130	7382	7686	7980	9446	6601	7273	7153	9085	7419	8633	7716
FBgn0004606	910	970	783	1069	1176	1194	1474	1087	1146	1117	1560	1080	1305	1185
FBgn0004607	110	115	104	59	57	67	94	43	63	56	63	44	63	72
FBgn0004611	1746	1622	1731	1748	1764	1836	2386	1546	1831	1737	2281	1691	1915	1746
FBgn0004618	52	36	41	19	21	21	35	28	21	25	37	23	26	31
FBgn0004619	35	24	25	21	23	13	18	15	13	16	27	22	15	35
FBgn0004620	82	93	102	49	48	41	71	43	47	48	79	46	62	71
FBgn0004622	43	27	28	10	15	10	32	15	11	7	28	17	20	21
FBgn0004623	764	586	675	287	322	306	400	302	277	229	388	282	293	406
FBgn0004629	0	1	0	0	0	0	0	0	0	0	0	0	0	0
FBgn0004635	107	96	95	69	53	74	91	52	41	35	55	49	48	56
FBgn0004636	3933	4002	3812	4841	4674	5005	5782	4722	4598	4400	5795	4673	4855	4612
FBgn0004638	1729	1589	1840	1948	1825	2100	2284	1886	1797	1702	2456	1862	1915	1885
FBgn0004643	1662	1644	1743	2816	2618	2553	3195	2135	2719	2341	3626	2540	2792	2424
FBgn0004644	27	28	20	24	16	29	29	20	20	10	18	19	13	19
FBgn0004646	1514	1573	1265	1252	1098	1308	1529	1256	1078	1090	1307	1083	1274	1327
FBgn0004647	2566	1502	806	796	1079	3278	1086	890	786	2282	1044	756	1249	1529
FBgn0004648	3183	3362	3433	3616	3506	3617	4877	3291	3555	3267	4621	3471	3921	3794
FBgn0004649+FBgn0263530	29809	29953	15484	33668	32640	43527	41377	30336	29539	36283	35712	32821	41208	39767
FBgn0004650	2938	3307	2694	3527	3329	3679	4525	3035	3093	3463	3987	3401	3798	3804
FBgn0004652	287	275	268	191	148	216	231	190	167	162	194	202	198	226
FBgn0004654	3723	3957	2433	2759	2667	2891	3895	3476	2795	2855	2973	2699	2947	2939
FBgn0004655	4267	3637	2493	4906	5196	6166	5822	4063	4641	5180	5828	4514	5602	5183
FBgn0004656	6703	5962	3883	6376	7069	9027	8108	6440	6858	7508	7910	6462	8448	8082
FBgn0004657	2562	2756	2566	3066	2708	2745	3772	2688	2653	2642	3379	2697	2935	2868
FBgn0004666	267	389	215	487	433	549	592	553	421	447	465	441	539	482
FBgn0004687	4426	4513	4096	4026	3820	4154	5050	3724	3749	3626	4816	3917	3967	4342
FBgn0004698	2874	2917	2952	3857	3862	4060	4620	3184	3632	3675	4929	3642	4226	4069
FBgn0004777	4	46	3	13	4	4	3	7	2	4	0	7	3	1
FBgn0004778	0	0	0	0	0	0	0	0	0	0	0	0	0	0
FBgn0004779	0	2	0	0	0	0	0	0	0	0	0	0	0	0
FBgn0004780	0	19	0	6	0	0	0	0	0	0	0	0	0	0
FBgn0004781	0	50	1	10	2	0	1	0	1	5	0	6	0	0
FBgn0004782	0	1	0	0	0	0	0	0	1	0	0	0	0	0
FBgn0004783	0	2	0	0	0	0	0	0	0	0	0	0	0	1
FBgn0004784	588	531	492	239	251	223	372	226	197	204	387	270	287	394
FBgn0004795	3413	3182	2435	4723	4820	5306	5315	3952	4648	4367	5586	4380	5302	4801
FBgn0004797	939	930	901	907	824	860	1056	934	761	841	990	733	813	904
FBgn0004811	1141	1018	1287	1540	1481	1455	1849	1337	1542	1366	2070	1489	1489	1377
FBgn0004828	11284	11585	10252	11116	10622	12131	14628	11596	10447	10010	14185	10878	11450	12395
FBgn0004832	304	308	308	475	476	460	513	412	472	407	561	456	454	475
FBgn0004837	506	436	544	682	688	637	800	597	673	623	918	608	669	609
FBgn0004838	23393	24142	19403	27833	28303	31119	35263	26787	25895	27383	33241	27069	30336	30141
FBgn0004839	93	98	68	77	45	53	77	60	35	49	44	55	63	49
FBgn0004841	5	9	7	6	3	9	2	5	2	2	5	3	5	4
FBgn0004842	87	75	76	118	106	88	149	145	94	108	178	156	160	138
FBgn0004852	559	580	453	338	345	374	526	493	337	360	474	395	445	525
FBgn0004854	18	22	10	11	7	5	19	13	7	7	14	12	16	14
FBgn0004855	730	664	777	800	756	935	956	717	886	715	1060	841	867	817
FBgn0004856	1800	1870	1473	2287	2207	2381	2960	2102	2342	2137	3099	2228	2582	2476
FBgn0004858	225	259	142	173	144	192	245	204	153	161	200	165	191	196
FBgn0004859	461	510	417	286	286	299	463	340	265	286	358	305	328	348
FBgn0004860	489	525	454	672	662	650	827	505	729	558	844	651	726	560
FBgn0004861	262	322	240	271	260	231	326	238	260	202	283	277	305	261
FBgn0004862	25	13	11	5	2	7	12	7	7	2	8	6	6	11
FBgn0004863	7	9	1	5	1	2	5	6	2	0	1	2	1	3
FBgn0004864	1834	1950	1917	2562	2633	2353	3274	2332	2708	2343	3532	2550	2905	2359
FBgn0004865	86	82	76	66	60	48	81	57	41	49	61	49	44	71
FBgn0004867	36799	34875	26508	33464	28979	35019	37835	28794	28406	26732	34424	31816	33970	36730
FBgn0004868	7128	6758	6658	8936	8350	8874	9906	7563	8279	7553	10687	7930	8551	8245
FBgn0004870	85	69	61	68	43	56	60	61	53	58	69	33	57	73
FBgn0004872	3085	2992	3293	3094	2978	3193	3676	2760	2922	2913	4170	2871	3222	3382
FBgn0004875	4311	4303	2881	5732	5930	6287	6900	5157	5827	5706	7151	5463	6837	5632
FBgn0004876	2503	2568	2532	3270	3530	3445	4106	2967	3348	3289	4266	3247	4003	3414
FBgn0004878	52	48	27	29	25	38	42	38	18	12	18	20	22	32
FBgn0004880	163	152	130	78	58	92	97	71	63	83	84	74	78	117
FBgn0004882	6950	8940	7214	7856	8307	8833	11151	8431	7528	7657	9727	8060	9011	9717
FBgn0004885	1042	915	735	688	565	677	931	760	546	668	774	643	858	990
FBgn0004888	5366	5201	4596	5130	4677	5471	6203	4888	4675	4497	6342	4807	5314	5723
FBgn0004889	6234	5602	6433	7830	8019	8373	9655	7074	7396	7532	10451	7618	8416	8315
FBgn0004892	42	40	17	17	22	19	26	28	24	20	26	24	27	40
FBgn0004893	418	442	335	310	250	277	413	344	268	258	391	292	344	357
FBgn0004895	2	6	4	3	2	1	5	1	2	0	2	1	2	0
FBgn0004896	11	11	7	5	10	3	7	4	7	1	6	12	5	4
FBgn0004897	1	2	1	1	1	0	0	0	1	1	0	4	2	0
FBgn0004898	4	6	8	8	4	9	3	2	0	0	6	3	1	3
FBgn0004901	1269	1255	1311	1478	1132	1302	1671	1461	1670	1309	2217	1615	1786	1593
FBgn0004903	1078	978	963	1281	1226	1316	1610	1144	1245	1106	1618	1189	1370	1282
FBgn0004907	14996	14550	13418	12581	12351	13551	15885	13415	12177	11944	16717	12634	13067	14012
FBgn0004908	210	178	193	213	203	233	219	169	160	173	239	207	207	187
FBgn0004910	779	872	706	386	427	459	646	526	423	491	598	461	472	576
FBgn0004911	3	5	5	3	1	3	7	2	2	6	3	2	6	6
FBgn0004913	2694	2658	2782	4121	4099	4028	4778	3172	4215	3733	5684	3753	4074	3725
FBgn0004914	1920	2077	1807	1814	1898	1890	2496	1911	1803	1756	2543	1849	2010	1991
FBgn0004915	927	795	946	1095	1045	1057	1210	861	1103	902	1297	952	1100	1029
FBgn0004919	189	174	174	106	108	92	129	104	113	78	159	102	110	145
FBgn0004921	4893	4762	4758	3787	3670	4031	5105	3907	3532	3432	5138	3868	3757	4159
FBgn0004924	8051	7273	5379	7772	7856	11094	8959	6671	6530	9760	8776	6821	8057	8344
FBgn0004926	4471	4576	4684	5467	4961	5098	6480	4600	4750	4687	6515	4703	5340	5172
FBgn0004956	13	32	17	7	4	7	17	14	5	16	12	12	16	13
FBgn0004957	283	314	183	375	415	438	502	332	475	343	514	386	456	440
FBgn0004959	28	42	9	36	26	37	52	33	36	33	39	35	53	50
FBgn0005198	1043	1176	1125	1369	1481	1375	1920	1386	1423	1389	1875	1371	1635	1424
FBgn0005278	12287	12637	12074	11305	10338	10953	13571	10742	9663	9656	13015	10432	10876	11749
FBgn0005322	1803	1694	1791	1962	1952	2075	2254	1668	1929	1642	2548	1916	1978	1985
FBgn0005355	859	717	805	1105	1043	1091	1220	901	1053	887	1238	1043	1086	982
FBgn0005386	1952	1801	1779	2379	2547	3178	3085	1925	2429	2747	3145	2278	2782	2294
FBgn0005390	3331	4000	3204	3681	3668	4308	4797	3454	3197	3474	3968	3656	4083	4613
FBgn0005391	113470	128839	101689	200695	156513	167690	192820	177268	132868	150797	161403	160868	170318	175676
FBgn0005411	2227	2130	2411	2640	2576	2624	3155	2242	2569	2318	3624	2451	2710	2681
FBgn0005427	1542	1744	1585	1556	1510	1621	1993	1550	1425	1421	1906	1493	1667	1819
FBgn0005533	22575	21907	22882	18879	16180	19697	21609	16000	17557	14758	22207	18467	18610	20799
FBgn0005536	2648	2672	2388	2815	2831	2983	3588	2658	2820	2674	3822	2728	3328	3228
FBgn0005558	59	41	59	19	28	22	38	25	25	17	37	33	27	40
FBgn0005561	80	79	76	43	29	33	58	50	34	34	51	41	43	36
FBgn0005564	189	251	185	147	138	157	186	125	111	132	139	108	128	151
FBgn0005585	12291	12909	10751	15608	12479	13663	17372	12187	13031	12197	15546	13416	14012	13190
FBgn0005586	303	334	331	169	143	157	224	133	131	147	193	160	167	212
FBgn0005590	0	1	0	1	0	0	0	0	0	0	1	0	0	0
FBgn0005592	49	50	48	35	32	37	49	40	35	41	36	37	39	40
FBgn0005593	35064	33552	32679	28413	26564	30688	33717	26119	26288	25550	36750	27841	29857	33726
FBgn0005596	2245	2476	1911	3545	3501	3601	4184	3057	3788	3441	4758	3400	4036	3349
FBgn0005612	663	693	513	547	504	583	664	611	490	472	716	569	615	724
FBgn0005613	27	28	15	11	18	7	25	14	8	7	24	16	14	23
FBgn0005614	104	110	132	63	72	70	96	83	90	65	104	55	61	104
FBgn0005617	3490	3757	3025	4567	4873	5753	5357	3476	4387	5060	5458	4420	5108	4165
FBgn0005619	113	112	66	55	63	45	74	59	29	46	87	45	59	81
FBgn0005624	438	615	395	778	710	701	897	611	666	627	743	700	767	628
FBgn0005626	699	737	573	417	378	440	438	397	314	355	333	332	339	347
FBgn0005631	186	240	168	122	121	143	190	137	144	136	176	126	139	157
FBgn0005632	4124	4132	4199	5433	5381	5628	6777	4702	5270	5106	6865	5240	5926	5329
FBgn0005633	7	8	9	3	1	2	2	0	3	4	5	2	5	5
FBgn0005636	48	52	26	33	30	32	50	35	46	34	44	38	28	42
FBgn0005638	45	165	26	58	49	35	45	30	46	78	52	54	37	36
FBgn0005640	1509	1446	1467	1799	1773	1833	2291	1721	1719	1608	2287	1626	1924	1820
FBgn0005642	1566	1573	1318	2027	2071	1976	2374	1774	2196	1836	2747	1981	2199	2025
FBgn0005648	2098	2254	1943	2733	2530	2768	3025	2350	2345	2232	2838	2371	2486	2446
FBgn0005649	5617	5324	4855	7547	7408	7731	9098	6800	7317	6969	10086	7054	7879	7632
FBgn0005654+FBgn0085344	794	739	969	1225	1208	1150	1341	972	1319	1098	1773	1153	1216	1152
FBgn0005655	4135	3410	4121	5377	5064	5647	5775	4171	5217	4316	6566	4764	5154	4981
FBgn0005658	34	33	28	12	14	18	28	20	8	13	22	15	16	17
FBgn0005659	341	320	280	154	188	168	259	223	190	189	253	167	228	275
FBgn0005660	17	27	10	18	12	14	24	22	14	18	17	13	13	27
FBgn0005664	76	83	55	121	50	38	84	59	46	93	91	57	47	64
FBgn0005666	6083	7070	5614	2846	2970	3129	4015	2816	2557	3193	3640	2667	2921	3806
FBgn0005670	310	320	235	385	330	334	560	428	431	314	479	443	454	412
FBgn0005671	18117	18732	17262	16684	15348	17044	21213	16359	16561	14864	21936	17383	18356	19402
FBgn0005672	1060	1018	1086	891	869	928	1101	837	920	778	1247	950	930	1061
FBgn0005674	3117	3596	2905	3463	3589	3601	4529	3034	3387	3326	4275	3360	3775	3660
FBgn0005677	63	67	35	31	37	26	48	40	33	34	37	42	38	47
FBgn0005683	856	767	931	1116	1195	1269	1374	1005	1245	1079	1601	1096	1243	1163
FBgn0005694	3017	3213	3115	4454	4079	4121	5243	3789	4013	3968	5621	4185	4396	4101
FBgn0005695	2924	2881	3426	4318	3983	4316	4794	3618	3999	3477	5555	3815	4138	3876
FBgn0005696	1073	1000	1161	1635	1631	1607	1943	1279	1770	1480	2380	1566	1786	1467
FBgn0005771	497	553	337	345	323	343	502	401	282	321	406	336	404	436
FBgn0005775	113	122	98	69	62	71	93	62	58	70	72	51	45	63
FBgn0005777	2934	2825	3032	4027	3847	3948	4720	3348	3895	3499	5122	3717	4002	3652
FBgn0005778	0	0	0	0	0	0	0	0	0	0	0	0	0	0
FBgn0005779	0	0	0	0	1	0	2	0	0	0	0	0	0	1
FBgn0008635	2436	2848	1711	3168	2653	3035	3648	2727	2866	2706	3475	2936	3169	3033
FBgn0008636	6	12	13	7	4	6	1	3	2	4	7	6	2	3
FBgn0008646	20	17	7	10	9	6	18	17	12	6	15	11	6	9
FBgn0008651	26	18	29	8	16	9	20	18	11	13	13	15	15	23
FBgn0010014	139	101	118	38	48	59	76	53	44	36	55	45	52	72
FBgn0010015	179	204	185	87	97	94	138	125	97	111	145	102	131	170
FBgn0010019	91664	69686	77133	30298	31028	33396	52546	43406	33761	34229	52908	38729	40619	50579
FBgn0010038	159	169	168	148	123	123	164	159	116	123	116	82	107	113
FBgn0010039	275	252	313	382	368	371	350	276	274	265	306	224	261	245
FBgn0010040	6	3	5	14	5	11	13	7	8	8	8	4	9	6
FBgn0010041	11	8	12	22	7	14	14	13	6	8	6	10	12	5
FBgn0010042	1	7	4	2	4	3	3	4	3	1	4	3	2	4
FBgn0010043	31	34	11	43	39	56	60	65	66	30	26	46	34	21
FBgn0010044	14	13	7	15	16	21	20	39	14	21	15	16	13	10
FBgn0010051	1516	1585	1311	1408	1355	1500	2012	1372	1293	1449	1664	1418	1623	1636
FBgn0010052	35	31	33	33	44	34	42	23	27	33	25	26	21	23
FBgn0010053	2548	2256	1426	2462	1427	1678	2309	2380	1828	2115	1013	1250	1249	843
FBgn0010078	27287	27439	26850	26231	24176	25636	31685	23186	23215	21612	32456	24852	26367	28818
FBgn0010097	1138	1152	1049	2020	1589	1834	1923	1240	1615	1330	1889	1635	1774	1551
FBgn0010100	20942	18771	17616	14121	13297	14417	18788	14531	14423	13497	20151	14514	15692	17796
FBgn0010105	59	56	50	37	32	40	30	41	23	26	32	27	23	29
FBgn0010109	4	4	6	2	8	2	6	7	6	7	11	4	7	4
FBgn0010113	1962	2181	1878	3092	3287	3118	3800	2840	3271	2978	4007	3109	3611	3116
FBgn0010114	505	585	299	182	202	215	348	271	251	221	303	248	285	342
FBgn0010173	4341	3713	4565	5678	5779	5900	6665	4570	5645	5154	7591	5341	5758	5396
FBgn0010194	456	453	425	767	663	683	824	584	705	649	873	654	763	667
FBgn0010197	3	2	6	1	5	4	10	8	4	4	14	6	3	4
FBgn0010198	24052	22549	22935	19256	18595	21444	22532	17300	18667	15813	24180	19695	19528	21625
FBgn0010213	2464	2257	2321	2154	2260	2568	2677	2149	2248	2099	2760	2243	2349	2408
FBgn0010215	3207	2747	3208	3563	3695	3814	4463	2986	3668	3503	5164	3545	3901	3854
FBgn0010217	41754	40741	39947	36307	34123	37939	41731	30044	31854	30572	42301	34138	35878	39559
FBgn0010220	784	710	706	687	675	765	847	618	664	622	941	670	770	860
FBgn0010222	1118	876	772	794	657	921	1089	1681	779	653	908	666	709	862
FBgn0010223	195	156	163	116	110	106	165	120	105	119	154	108	141	154
FBgn0010225	4736	4673	4341	3538	3234	3237	4611	3876	2946	3241	4015	3089	3476	3644
FBgn0010226	1822	2004	1971	2571	2304	2557	3052	2176	2131	2105	2768	2204	2529	2345
FBgn0010228	1984	2005	1502	1302	1217	1344	1759	1583	1137	1241	1413	1304	1211	1352
FBgn0010235	1885	1665	1674	2370	2065	2260	2628	1740	2057	2060	2826	2112	2312	2179
FBgn0010238	1700	1612	1685	2380	2072	2191	2713	2025	2168	1975	2644	2020	2239	2159
FBgn0010240	43	35	52	23	12	19	31	22	21	14	32	21	20	25
FBgn0010241	1178	1268	1007	612	614	603	779	794	526	528	587	605	628	502
FBgn0010246	3776	4364	2891	3192	2942	2850	4685	3063	3010	2966	3866	3521	3517	3863
FBgn0010247	2758	2507	2756	3280	3444	3653	4049	2875	3144	3395	4193	3005	3536	3277
FBgn0010258	3	10	6	5	10	10	7	11	10	9	12	9	5	6
FBgn0010263	1554	1636	1583	655	817	745	1243	928	837	845	1208	952	912	1193
FBgn0010265	27246	24482	25220	22311	20844	24104	28085	20124	20103	19915	27561	22280	23701	26909
FBgn0010269	1467	1359	1400	1886	1720	1874	2122	1614	1759	1604	2200	1802	2002	1821
FBgn0010278	3385	3395	3112	5633	4754	4996	6116	4170	4702	4632	6368	4873	5127	4510
FBgn0010280	3600	3588	2772	4562	4515	4852	5382	4037	4540	4325	6120	4428	5096	4536
FBgn0010282	1650	1402	1061	2830	2192	2661	2895	2072	2149	2132	2523	2320	2476	2168
FBgn0010287	159	123	134	144	152	198	185	138	155	129	226	154	163	147
FBgn0010288	3365	2999	3482	4485	4199	4612	5197	3887	4007	3888	5690	4069	4473	4257
FBgn0010292	1184	1155	1172	1303	1169	1223	1511	1142	1161	1125	1527	1175	1336	1304
FBgn0010294	0	0	0	0	0	0	0	0	0	0	0	0	0	0
FBgn0010295	0	0	0	0	0	0	0	0	0	0	0	0	0	0
FBgn0010296	0	0	0	0	0	0	0	0	0	0	0	0	0	0
FBgn0010300	4017	4615	4391	7124	7104	6806	8634	5526	6713	6313	8042	6544	7991	6363
FBgn0010303	1802	2060	1414	2461	2590	2482	3263	2257	2524	2423	3189	2394	2980	2600
FBgn0010309	486	600	567	703	668	644	757	573	554	593	742	616	755	668
FBgn0010313	2784	2894	1666	3860	3711	4247	4665	3570	4022	3688	4762	3704	4318	4214
FBgn0010314	1486	1329	1755	2200	2037	2335	2361	1676	2036	1765	2735	1907	2022	1793
FBgn0010315	1972	1782	2223	2748	2715	2631	3211	2067	2694	2283	3753	2535	2712	2478
FBgn0010316	1576	1321	1738	1714	1768	1811	2093	1558	1862	1617	2663	1562	1795	1737
FBgn0010317	675	618	789	683	658	755	906	629	643	677	996	650	743	774
FBgn0010323	3	3	4	4	4	5	10	8	1	3	7	15	9	10
FBgn0010328	5036	5135	3688	6007	6784	7939	7692	5585	6457	6914	7608	5986	7153	6558
FBgn0010329	57	70	47	28	18	27	33	30	39	27	31	33	34	51
FBgn0010333	2793	2546	2554	3398	3005	3347	3980	3158	2970	2963	4033	2917	3202	3207
FBgn0010339	2050	1717	1831	1983	1908	2106	2385	1710	1900	1784	2557	1945	2066	2111
FBgn0010340	373	295	330	375	349	399	457	320	391	323	472	373	389	371
FBgn0010341	3918	3737	4019	4581	4446	4558	5673	4268	4294	4393	5854	4395	4720	4654
FBgn0010342	2019	1903	2259	3232	3063	3228	3539	2838	3369	2721	4463	3009	3170	2801
FBgn0010348	8631	8203	8217	10181	9210	10051	11999	8699	8766	8823	11314	9026	9361	9475
FBgn0010350	1619	1614	1833	1731	1661	1678	2217	1567	1623	1525	2324	1613	1743	1707
FBgn0010352	13203	11787	10332	7159	7199	6944	11178	9123	8341	7507	11296	8484	9494	10757
FBgn0010355	2566	2433	1835	2430	2706	3820	3338	2131	2599	3295	3122	2472	3217	2780
FBgn0010356	852	794	819	1174	1086	1203	1251	884	1085	1047	1422	1060	1238	1112
FBgn0010357	52765	45715	34220	26519	24232	33790	38828	25171	26087	24276	31093	30810	30138	41835
FBgn0010358	18	20	11	66	42	69	31	23	21	31	15	28	28	39
FBgn0010359	0	0	0	0	0	0	0	0	0	0	0	0	0	0
FBgn0010379	2962	2855	3040	3439	3472	3545	4340	3114	3452	3309	4757	3367	3741	3627
FBgn0010380	2438	2654	1837	2946	2915	3052	3564	2735	2925	2731	3488	2881	3308	3006
FBgn0010381	4762	3293	3974	1498	1592	1980	2181	1886	1583	1648	2244	1769	1815	2403
FBgn0010382	3442	3192	3592	5703	5762	5643	6878	4395	5882	5089	7829	5217	6049	4996
FBgn0010383	632	737	531	468	431	524	631	534	479	422	726	438	505	703
FBgn0010385	184	174	141	77	59	99	103	59	89	77	77	79	87	61
FBgn0010387	2683	2693	2119	1877	1712	2022	2741	2266	2041	1847	1929	1910	1820	2003
FBgn0010388	197	125	138	151	107	129	118	126	93	100	120	93	142	139
FBgn0010389	256	266	287	127	142	137	212	167	145	137	183	167	165	193
FBgn0010391	2052	2321	1820	2632	2419	2530	3057	2144	2362	2282	2990	2429	2591	2399
FBgn0010395	259	274	244	194	183	179	321	212	211	210	265	212	242	255
FBgn0010397	1116	1336	811	1001	1027	1062	1238	1061	971	945	1075	977	1053	1102
FBgn0010398	417	387	499	536	590	601	677	445	571	509	852	574	571	586
FBgn0010399	57	73	56	36	41	33	46	32	36	24	38	38	54	53
FBgn0010401	57	71	169	68	19	32	7	29	35	19	21	23	12	40
FBgn0010403	60	42	125	52	9	26	1	29	21	11	16	25	5	38
FBgn0010406	1288	1212	1392	1315	1293	1405	1630	1175	1228	1174	1843	1250	1341	1532
FBgn0010407	19	25	25	19	22	20	23	16	11	14	10	12	10	22
FBgn0010408	5883	4874	4428	4707	4123	4441	4787	3728	4293	3473	5056	4502	4666	4899
FBgn0010409	29390	27397	28010	22519	19991	25784	26158	21878	21984	19019	29452	23176	23582	27894
FBgn0010411	23790	22368	22771	20938	18933	21399	23170	17862	19820	16142	25642	20290	20705	22491
FBgn0010412	24846	22720	22264	19240	17360	21932	23571	19850	19013	15769	23770	19673	19951	23285
FBgn0010414	46	57	34	30	21	21	19	24	23	19	32	24	26	29
FBgn0010415	3933	3950	3724	3693	3665	3970	4861	3887	3456	3610	4635	3744	4031	4023
FBgn0010416	1180	1173	1284	1409	1444	1500	1784	1235	1349	1341	1904	1333	1481	1340
FBgn0010417	1029	999	885	1201	1186	1219	1452	1047	1262	1089	1584	1235	1294	1253
FBgn0010421	777	658	741	1043	966	1029	1155	854	888	845	1344	865	1001	901
FBgn0010422	1579	1503	1545	2079	1978	2180	2282	1747	1906	1736	2575	1899	1993	1802
FBgn0010423	194	217	120	157	137	159	104	91	122	118	66	74	65	55
FBgn0010424	602	708	529	319	271	383	370	318	308	335	269	255	231	269
FBgn0010425	5057	4698	3853	4212	4302	5067	5156	3065	4015	3696	4487	4197	3874	6555
FBgn0010431	4430	3762	4600	6387	6164	6744	7184	4792	5969	5299	8141	5917	6455	5872
FBgn0010433	0	1	1	0	0	1	0	0	1	0	0	1	0	0
FBgn0010434	2295	2407	1589	1552	1631	1531	2132	1761	1617	1661	1873	1630	1877	1997
FBgn0010435	2799	2633	2591	1629	1580	1840	2210	1819	1559	1518	2176	1739	1902	1974
FBgn0010438	67	61	68	75	68	63	80	44	67	55	93	68	76	74
FBgn0010441	666	705	679	914	873	922	1053	787	908	755	1239	891	898	860
FBgn0010452	146	183	130	187	139	135	163	109	132	118	118	123	114	120
FBgn0010453	49	65	28	32	24	29	35	22	26	28	22	20	20	18
FBgn0010470	1717	1753	1384	1690	1508	1615	2144	1570	1348	1595	1676	1445	1573	1623
FBgn0010473	446	506	441	174	231	237	290	231	205	198	295	204	232	311
FBgn0010482	2120	2278	1748	1119	1053	1342	1463	1007	873	1132	1073	961	1075	1136
FBgn0010488	15221	16702	13904	21342	20756	21945	26150	18617	20337	20712	26091	20645	24292	20383
FBgn0010497	2129	2148	2013	2265	2116	2451	2606	1872	2072	1855	2468	2153	2221	2237
FBgn0010501	847	910	854	1026	901	987	1121	875	886	859	1219	887	926	904
FBgn0010504	690	679	611	732	663	672	943	691	648	571	841	719	759	692
FBgn0010516	4615	4127	4075	3978	3883	4428	4997	3665	3628	3915	4962	3910	4346	4410
FBgn0010520	581	520	572	617	620	633	763	545	544	497	801	615	580	623
FBgn0010531	458	391	453	445	437	426	573	378	427	411	567	403	496	427
FBgn0010548	3319	2988	2758	2436	2166	2307	3079	2690	2376	2269	2901	2399	2531	2359
FBgn0010549	8	15	10	17	17	27	23	11	4	17	12	14	7	16
FBgn0010551	6657	6321	6406	7670	7058	7855	8676	6477	7016	6296	9012	7147	7348	7063
FBgn0010575	3531	3754	2155	5116	5325	4962	6214	4466	5719	4937	6226	5048	6501	4954
FBgn0010583	1286	1303	1165	1726	1762	1760	1994	1608	1727	1453	2199	1675	1786	1708
FBgn0010590	2428	2294	2586	2853	2721	3135	3091	2530	2721	2276	3369	2539	2821	2795
FBgn0010591	2728	2517	2276	2594	2475	2724	3249	2520	2550	2309	3095	2529	2702	2641
FBgn0010602	2779	2401	2534	3441	2992	3492	3794	3223	3271	2704	3823	3141	3277	3133
FBgn0010607	730	648	754	837	872	855	1000	676	846	779	1109	843	908	878
FBgn0010611	2633	2630	2371	2042	1996	2277	2804	2104	1989	1946	2668	2034	2219	2404
FBgn0010612	4539	3781	3903	3345	3329	3880	3689	2986	3072	2748	4191	3056	3271	3685
FBgn0010620	1487	1420	1391	1794	1740	1856	2008	1687	1636	1648	1855	1698	1788	1669
FBgn0010621	7573	7748	6030	9787	8566	9713	10838	7769	8845	8241	10583	9010	9400	9080
FBgn0010622	439	466	501	525	467	541	557	441	516	462	675	477	521	475
FBgn0010638	3338	3473	2978	4061	3449	3982	4516	3421	3257	3219	3954	3501	3499	3397
FBgn0010651	1497	1369	1061	788	667	811	984	872	631	760	898	795	823	805
FBgn0010660	2193	2189	2160	2842	2976	2898	3838	2478	2992	2646	3840	2809	3324	2821
FBgn0010741	2080	1966	2102	2235	2098	2344	2659	1951	2121	1840	2798	2148	2166	2194
FBgn0010747	1858	1892	1858	2140	2058	2287	2620	1832	2026	1989	2714	2149	2224	2220
FBgn0010750	1216	1260	1226	1510	1455	1652	1789	1194	1559	1430	2005	1410	1577	1483
FBgn0010762	1720	1942	1275	2530	2450	2426	2822	2252	2365	2345	3008	2301	2677	2483
FBgn0010768	269	289	251	351	321	280	422	287	337	291	393	317	334	310
FBgn0010770	874	931	844	1161	1091	1118	1312	949	1036	946	1370	1087	1121	1122
FBgn0010772	1780	1670	1537	1828	1651	1678	2267	1640	1623	1787	2275	1756	1948	1954
FBgn0010774	4739	4359	4303	6096	5898	6578	7288	5767	6148	5474	7731	5568	6232	5816
FBgn0010786	2990	2924	2655	3450	3126	3270	4129	3146	3346	2871	4011	3419	3566	3368
FBgn0010803	1437	1417	1448	1827	1526	1654	2048	1523	1650	1449	2072	1555	1627	1643
FBgn0010808	1990	1868	1833	1543	1470	1863	1863	1466	1445	1413	1960	1546	1669	1919
FBgn0010812	944	951	986	1057	990	1063	1195	907	981	935	1274	985	1031	1032
FBgn0010825	3169	3636	2448	4350	4695	4654	6255	4218	4791	4447	5841	4538	5713	4871
FBgn0010830	627	635	572	857	882	945	1104	794	938	784	1151	868	1053	893
FBgn0010877	2306	2260	1929	3326	3178	3256	4003	2871	3185	2865	4228	3107	3443	3091
FBgn0010894	516	538	556	487	394	501	544	456	436	397	566	427	430	503
FBgn0010905	4175	3557	2461	4426	4882	6323	5395	3761	4492	5159	5809	4526	5622	5168
FBgn0010909	3682	4117	2775	4535	4646	4817	6033	4376	4672	4461	5773	4126	5123	5141
FBgn0010926	1606	1712	1655	2121	1883	2130	2516	1619	1957	1962	2582	2038	2199	1927
FBgn0011016	3585	3607	3317	4203	3526	4382	4771	3567	3651	3459	4398	3891	3796	3826
FBgn0011020	744	783	859	1427	1300	1253	1533	1018	1403	1124	1848	1206	1366	1104
FBgn0011202	1592	1491	1403	1911	1831	2068	2518	1596	1975	1788	2592	1888	2122	2081
FBgn0011204	4524	4543	4325	6417	5626	5922	7383	5024	6144	5446	7585	5907	6374	6114
FBgn0011205	1013	953	869	750	714	659	927	693	674	721	969	697	806	848
FBgn0011206	417	443	440	264	295	299	430	279	257	320	324	256	294	377
FBgn0011207	1724	1535	1673	1990	1812	2058	2240	1751	1751	1652	2360	1834	1859	1893
FBgn0011211	29232	30479	20989	29356	26046	30695	36330	28410	27438	24858	33433	28203	31177	31435
FBgn0011217	11989	12201	11217	14751	14527	15355	16494	13257	13790	13462	18378	14123	15293	14412
FBgn0011224	3486	3383	3712	4788	4864	5007	5886	4162	4813	4410	6624	4664	5204	4961
FBgn0011225	2883	3251	2627	3038	2870	2905	3785	2801	2643	2818	3632	2854	3045	3150
FBgn0011227	2178	1882	1856	1292	1251	1341	1631	1187	1193	1196	1813	1370	1341	1644
FBgn0011230	4891	5150	4900	5859	5447	5847	6597	4875	5235	5016	6233	5391	6003	5981
FBgn0011232	1235	1400	1335	1846	1880	1765	2172	1549	1878	1641	2322	1705	1928	1653
FBgn0011236	1140	1433	1218	1497	1479	1541	1956	1355	1434	1321	1871	1525	1671	1702
FBgn0011239	0	0	0	0	0	0	0	0	0	0	0	0	0	0
FBgn0011241	365	367	440	384	369	398	469	356	356	375	534	370	394	469
FBgn0011244	1	1	0	0	1	0	1	0	0	0	0	1	0	0
FBgn0011259	531	628	574	716	661	692	871	588	659	592	796	664	733	753
FBgn0011260	3211	3183	3500	4025	4160	4216	4994	3472	4109	3690	5287	3821	4354	4317
FBgn0011270	0	0	2	0	0	2	0	1	1	2	1	0	2	3
FBgn0011272	24407	25388	21353	20972	18849	23944	25200	21236	20800	17244	25945	21606	22257	25782
FBgn0011273+FBgn0039374	0	0	1	0	0	1	1	0	1	0	1	0	1	0
FBgn0011274	791	785	685	359	402	405	676	592	442	438	646	471	594	694
FBgn0011276	1	0	2	0	2	1	3	1	0	0	0	2	0	3
FBgn0011277	0	2	2	2	1	1	2	2	2	2	2	1	0	1
FBgn0011278	0	0	0	0	0	1	0	0	0	0	2	1	1	1
FBgn0011279	8	10	16	10	4	4	3	5	7	1	5	4	3	13
FBgn0011280	1684	1474	2263	959	751	829	1078	955	693	670	1184	861	924	1064
FBgn0011281	44	74	166	76	14	40	2	32	30	11	21	33	6	57
FBgn0011282	3	1	0	0	0	1	0	0	3	1	3	0	2	2
FBgn0011283	43	63	77	45	18	37	14	33	27	21	38	26	23	36
FBgn0011284	39497	35902	35872	26219	28285	33835	34916	28630	27692	26074	40571	30118	32380	37413
FBgn0011286	1350	1166	895	431	536	753	684	475	486	533	607	473	545	667
FBgn0011288	449	408	455	185	175	217	256	219	161	182	278	196	207	248
FBgn0011289	1919	1719	1831	2331	2300	2384	2597	2061	2349	2196	3179	2255	2487	2422
FBgn0011290	1059	972	1003	1329	1219	1302	1429	1102	1265	951	1715	1193	1257	1200
FBgn0011291	338	297	387	456	423	441	521	362	421	435	617	399	444	408
FBgn0011293	62	76	126	61	11	29	0	40	17	4	19	19	5	32
FBgn0011294	26	26	59	32	5	12	0	13	4	3	12	9	3	14
FBgn0011296	1024	889	955	583	513	727	582	493	488	494	522	469	477	573
FBgn0011297	447	448	362	569	482	592	663	459	546	456	679	548	546	534
FBgn0011300	1883	2016	1929	2008	2075	2050	2654	2007	1919	1920	2608	2102	2179	2274
FBgn0011305	555	576	514	606	637	684	832	574	639	560	922	570	610	613
FBgn0011327	1969	1784	2055	2950	2692	2829	3008	2118	2484	2230	3178	2459	2630	2477
FBgn0011335	593	533	616	816	772	731	910	604	703	648	977	710	748	711
FBgn0011336	2790	3070	2407	3174	2629	3087	3583	2825	2646	2527	2914	2857	2901	2723
FBgn0011361	3520	2976	3283	3249	2942	3475	3743	2810	2917	2574	3701	2950	3059	3337
FBgn0011455	3362	3316	3272	2719	2677	3011	3415	2477	2472	2451	3555	2679	2765	3259
FBgn0011474	2133	2054	2344	3358	3468	3213	4153	2886	3561	3104	4561	3215	3755	2918
FBgn0011476	247	207	219	207	220	206	280	177	195	169	267	205	218	218
FBgn0011481	4000	4043	2900	5247	5448	6050	7001	5492	5437	5443	6577	5219	6231	5569
FBgn0011509	1238	1209	1247	1454	1306	1505	1673	1268	1400	1194	1682	1333	1293	1336
FBgn0011554	234	227	174	155	97	142	221	146	156	156	176	174	166	178
FBgn0011555	2711	2353	1952	1752	1606	1698	1998	1663	1468	1498	1778	1651	1568	1876
FBgn0011556	433	447	328	244	133	261	244	235	156	132	259	194	246	223
FBgn0011559	5	2	8	3	1	0	4	6	6	1	8	4	5	4
FBgn0011566	598	536	638	747	734	704	837	588	739	663	898	735	777	763
FBgn0011569	5	2	4	5	3	5	6	3	3	1	2	7	1	1
FBgn0011570	1775	1612	1657	2143	2010	2316	2640	1944	2012	1889	2617	2007	2102	2100
FBgn0011571	2489	2466	1772	3186	2959	3183	3942	2933	2908	2911	3705	2943	3311	2908
FBgn0011573	1579	1527	1441	1748	1825	1979	2230	1697	1737	1691	2334	1742	1853	1812
FBgn0011576	0	0	0	0	0	0	0	0	0	0	0	0	0	0
FBgn0011581	314	243	240	82	88	106	154	130	115	123	153	136	123	180
FBgn0011582	38	58	44	20	27	21	37	26	16	29	31	25	13	22
FBgn0011584	2142	2103	2113	2234	2057	2022	2784	1991	2026	2004	2477	2097	2149	2214
FBgn0011586	2449	2143	2585	2764	2796	2875	3355	2472	2930	2439	3932	2667	2846	2741
FBgn0011589	48	39	39	16	19	33	31	26	24	21	21	22	21	30
FBgn0011591	268	234	235	232	170	195	232	196	193	165	272	188	185	222
FBgn0011592	659	710	687	675	675	696	971	675	657	636	861	700	784	800
FBgn0011596	1	2	1	0	1	1	2	4	1	1	1	1	0	1
FBgn0011603	594	561	526	356	307	353	470	384	325	318	518	393	404	555
FBgn0011604	2198	2155	2451	3136	3064	3085	3675	2514	2918	2879	4121	2745	3315	2898
FBgn0011606	1485	1541	1527	2454	2533	2498	2939	2041	2521	2248	3290	2328	2715	2375
FBgn0011638	3902	3985	3845	5226	4740	4851	5844	4195	4886	4471	6411	4739	5084	4677
FBgn0011640	2704	2667	2216	3328	3000	3327	3914	3251	3102	2789	4162	2995	3347	3124
FBgn0011642	1776	1629	1793	1616	1636	1682	2129	1619	1723	1511	2394	1854	1817	2072
FBgn0011648	2131	1987	2117	2897	2715	2841	3554	2605	2891	2456	3859	2788	2974	2642
FBgn0011653	2	12	0	18	17	2	45	27	17	2	0	1	1	0
FBgn0011655	816	869	475	919	965	1083	1203	992	1110	956	1298	969	1236	1100
FBgn0011656	1420	1415	1285	1337	1451	1365	1839	1404	1486	1300	1905	1350	1578	1537
FBgn0011659	468	470	511	574	585	664	750	479	606	535	864	614	659	659
FBgn0011660	930	906	1099	1514	1512	1456	1752	1082	1498	1328	2016	1378	1446	1328
FBgn0011661	9218	10505	8576	11190	10744	11733	14259	10226	10371	10446	13177	10671	11481	11285
FBgn0011666	1846	1866	1389	2435	2484	2496	3025	2193	2538	2248	3394	2315	2627	2488
FBgn0011668	0	0	0	0	0	0	1	0	0	0	0	0	0	1
FBgn0011669	0	0	1	0	1	0	0	0	0	0	0	0	0	0
FBgn0011670	2	0	0	0	0	0	0	0	0	1	1	0	1	1
FBgn0011672	2130	2230	2335	2530	2472	2608	3025	2282	2539	2239	3250	2474	2618	2454
FBgn0011674	422	494	346	340	366	374	494	341	337	377	403	389	420	450
FBgn0011676	86	76	60	68	58	56	72	62	50	66	71	54	75	79
FBgn0011692	1885	1596	1995	2717	2742	2597	3185	2172	2641	2431	3786	2534	2764	2255
FBgn0011693	246	212	210	120	116	91	189	144	124	106	190	122	142	165
FBgn0011694	0	0	0	0	0	0	0	0	0	0	0	1	0	0
FBgn0011695	10149	8410	10293	3996	3755	4936	5501	4752	3724	4129	5095	3905	3960	4652
FBgn0011701	87	108	51	39	41	44	63	34	48	26	64	41	44	69
FBgn0011703	4586	3684	4257	5933	6092	6914	6721	4647	5561	5635	8057	5640	6570	6306
FBgn0011704	5589	4740	6092	7399	7418	7418	8707	5630	7590	6471	10038	6829	7683	6925
FBgn0011705	1635	1410	1696	1754	1745	1843	2033	1495	1622	1449	2170	1606	1725	1744
FBgn0011706	6	14	7	10	5	16	9	9	7	8	6	1	5	11
FBgn0011708	1968	1960	1926	2371	2303	2318	2662	2089	2319	2031	2911	2189	2377	2361
FBgn0011710	2226	2174	2267	2870	2838	3010	3368	2589	2686	2473	3621	2663	2921	2985
FBgn0011715	1383	1265	1376	1849	1721	1988	2048	1453	1916	1498	2436	1756	1788	1761
FBgn0011722	2023	2647	628	768	994	1236	1280	1223	938	1600	766	1023	1318	1347
FBgn0011723	84	92	40	38	40	45	76	55	32	36	56	45	62	52
FBgn0011725	3273	3154	3434	4517	4562	4697	5508	4016	4800	4115	6183	4284	4860	4467
FBgn0011726	8534	8639	8224	9363	9011	11571	11718	8602	8713	8440	11510	9241	9045	9389
FBgn0011737	1056	935	1050	1310	1296	1360	1567	1051	1269	1158	1788	1212	1285	1212
FBgn0011739	1574	1924	1396	2730	2510	2527	3033	2233	2493	2440	2951	2418	2894	2183
FBgn0011740	1125	1049	1155	1301	1446	1233	1574	1206	1442	1287	1927	1366	1510	1369
FBgn0011741	665	592	620	743	696	732	904	610	691	617	943	690	698	736
FBgn0011742	3366	3522	3683	4174	3714	3964	4922	3558	3644	3731	4781	3802	4089	4011
FBgn0011743	1	0	0	1	0	0	0	0	1	0	0	0	0	0
FBgn0011745	1643	1634	1579	2048	1768	2000	2171	1599	1774	1623	2251	1751	1867	1858
FBgn0011746	275	273	205	167	121	164	257	198	142	176	172	154	163	187
FBgn0011747	4707	4439	4680	4371	4790	5024	6440	4268	4721	4685	6589	4712	5236	5326
FBgn0011754	2558	2675	2370	2351	2079	2148	2885	2308	2079	2064	2863	2194	2317	2343
FBgn0011758	21	19	12	12	13	5	19	10	5	18	13	13	14	11
FBgn0011760	7950	7275	7494	9035	8735	9682	10319	8014	8730	7815	10799	8590	8857	8663
FBgn0011761	35961	33543	41459	57129	52585	58916	60921	44552	55720	42456	68451	50439	53547	49773
FBgn0011762	484	379	583	644	586	695	761	478	619	576	857	605	655	590
FBgn0011763	3693	3629	3486	4849	4508	4901	5699	4199	4404	4191	5858	4544	4968	4656
FBgn0011764	1954	2009	1874	1935	1762	1752	2248	1787	1657	1680	2365	1798	1790	2039
FBgn0011766	3173	3358	2498	4504	4198	4635	5166	4312	4293	4202	4947	4340	4838	4175
FBgn0011768	3618	2869	2738	3138	3053	3176	4224	3455	3475	3377	4678	3744	3662	3804
FBgn0011769	202	167	166	164	134	162	225	152	181	148	200	154	166	184
FBgn0011770	1442	1418	1604	1677	1552	1672	1861	1452	1568	1422	2012	1496	1552	1585
FBgn0011771	1004	930	1059	1269	1083	1126	1462	980	1209	1051	1699	1191	1183	1133
FBgn0011774	876	745	951	1295	1272	1218	1512	985	1316	1080	1709	1182	1233	1120
FBgn0011785	2957	2452	1689	3059	3319	4195	3748	2853	2843	3507	3678	3038	3799	3737
FBgn0011787	1457	1355	1309	1719	1545	1804	1868	1385	1598	1384	1951	1522	1584	1621
FBgn0011802	1070	966	1162	1628	1599	1581	1953	1263	1566	1451	1988	1414	1578	1462
FBgn0011812	1	0	1	1	0	0	2	0	1	0	1	0	0	0
FBgn0011817	1399	1471	1700	2123	2205	1961	2474	1898	2061	1727	2755	1993	2074	1975
FBgn0011818	1900	1895	1706	2615	2535	2626	3188	2178	2425	2368	3291	2386	2734	2549
FBgn0011822	303	273	266	156	150	160	271	174	156	171	239	209	173	240
FBgn0011824	1675	1843	1453	1683	1559	1809	2436	1672	1580	1656	2102	1654	1952	1882
FBgn0011826	2543	2676	1645	3796	3372	3765	4306	3336	3433	3420	4184	3434	3797	3197
FBgn0011828	487	498	353	237	271	255	336	316	237	281	303	257	288	364
FBgn0011829	5	16	10	10	10	6	7	10	8	12	9	7	12	10
FBgn0011832	479	362	358	260	259	314	361	277	223	308	238	225	260	271
FBgn0011834	1195	1021	954	723	677	742	1100	738	773	652	817	807	783	961
FBgn0011836	958	931	1104	1335	1238	1293	1473	1096	1347	1099	1948	1224	1377	1141
FBgn0011837	2948	3101	3049	3153	3467	3548	4236	3145	3293	3017	4637	3282	3638	3795
FBgn0011840	0	0	0	0	0	0	0	0	0	0	0	0	0	0
FBgn0011844	0	1	0	0	0	0	0	0	0	0	0	0	0	0
FBgn0011845	0	0	1	0	0	0	0	0	0	0	0	0	0	0
FBgn0011848	0	0	0	0	0	0	0	0	0	0	0	0	0	0
FBgn0011849	0	0	0	0	0	0	0	0	0	0	0	0	0	0
FBgn0011850	0	0	0	0	0	0	0	0	0	0	0	1	0	0
FBgn0011851	0	0	0	0	0	0	0	0	0	0	0	0	0	0
FBgn0011852	0	0	0	0	0	0	0	0	0	0	0	0	0	0
FBgn0011853	0	0	0	0	0	0	0	0	0	0	0	0	0	0
FBgn0011855	0	0	0	0	0	0	0	0	0	0	0	0	0	0
FBgn0011858	0	0	0	0	0	0	0	0	0	0	0	0	0	0
FBgn0011859	0	0	0	0	0	0	0	0	0	0	0	0	0	0
FBgn0011860	0	0	0	0	0	0	0	0	0	0	0	0	0	0
FBgn0011861	0	0	0	0	0	0	0	0	0	0	0	0	0	0
FBgn0011862	0	0	0	0	0	0	0	0	0	0	0	0	0	0
FBgn0011863	0	1	0	0	0	1	0	0	0	0	0	0	0	0
FBgn0011864	0	0	0	0	0	0	0	0	0	0	0	0	0	0
FBgn0011865	0	0	0	0	0	0	0	0	0	0	0	0	0	0
FBgn0011866	0	0	0	0	0	0	0	0	0	0	0	0	0	0
FBgn0011867	0	0	0	0	0	0	0	0	0	0	0	0	0	0
FBgn0011868	0	0	0	0	0	0	0	0	0	0	0	0	0	0
FBgn0011869	0	0	0	0	0	0	0	0	0	0	0	0	0	0
FBgn0011870	0	0	0	0	0	0	0	0	0	0	0	0	0	0
FBgn0011871	0	0	0	0	0	0	0	0	0	0	0	0	0	0
FBgn0011872	0	0	0	0	0	0	0	0	0	0	0	0	0	0
FBgn0011877	0	1	0	0	0	0	0	0	1	0	0	0	0	2
FBgn0011878	0	0	0	0	0	0	0	0	0	0	0	0	0	0
FBgn0011879	0	0	0	1	0	0	0	0	0	0	0	0	0	0
FBgn0011880	0	0	0	0	0	0	0	0	0	0	0	0	0	0
FBgn0011881	0	0	0	0	0	0	0	0	0	0	0	0	0	0
FBgn0011882	0	0	0	0	0	0	0	0	0	0	0	0	0	0
FBgn0011883	0	0	0	0	0	0	0	0	0	0	0	0	2	0
FBgn0011884	0	0	0	0	0	0	0	0	0	0	0	0	0	0
FBgn0011885	1	0	0	0	0	0	0	0	0	0	0	0	0	0
FBgn0011887	0	0	0	0	0	0	0	0	0	0	0	0	0	0
FBgn0011888	0	0	0	0	0	0	0	0	0	0	0	0	0	0
FBgn0011889	0	0	0	0	0	0	0	0	0	0	0	0	0	0
FBgn0011890	0	0	0	0	0	0	0	0	0	0	0	0	0	0
FBgn0011891	0	0	0	0	0	0	0	0	0	0	0	0	1	0
FBgn0011892	0	1	0	0	0	0	1	1	0	0	0	0	0	0
FBgn0011893	0	0	0	0	0	0	0	0	0	0	0	0	0	0
FBgn0011894	0	0	0	0	0	0	0	0	0	0	0	0	0	0
FBgn0011895	0	0	0	0	0	0	0	0	0	0	0	0	0	0
FBgn0011896	0	0	0	0	0	0	0	0	0	0	0	0	0	0
FBgn0011897	0	0	0	0	0	0	0	0	0	0	0	0	0	0
FBgn0011902	0	0	0	0	0	0	0	0	0	0	0	0	0	0
FBgn0011904	0	0	0	0	0	0	0	0	0	0	0	0	0	0
FBgn0011905	0	0	0	0	0	0	0	0	0	0	0	0	0	0
FBgn0011906	0	0	0	0	0	0	0	0	0	0	0	0	0	0
FBgn0011909	0	0	1	0	0	0	0	0	0	0	0	0	0	0
FBgn0011910	0	0	0	0	0	0	0	0	0	1	0	0	0	0
FBgn0011915	0	0	0	0	0	0	0	0	0	0	0	0	0	0
FBgn0011916	0	0	0	0	0	0	1	0	0	0	0	0	0	0
FBgn0011919	1	0	1	0	1	0	0	0	0	0	1	0	0	2
FBgn0011921	0	0	0	0	0	0	0	0	0	0	0	0	0	0
FBgn0011927	0	0	1	0	0	0	0	0	0	0	0	0	0	0
FBgn0011928	0	0	0	0	0	0	0	0	0	0	0	0	0	0
FBgn0011931	0	0	0	0	0	0	0	0	0	0	0	0	0	0
FBgn0011932	0	0	0	0	0	0	0	0	0	0	0	0	0	0
FBgn0011933	0	0	0	0	0	0	0	0	0	0	0	0	0	0
FBgn0011934	0	0	0	0	0	0	0	0	0	0	0	0	0	0
FBgn0011935	0	0	0	0	0	0	0	0	0	0	0	0	0	0
FBgn0011936	0	0	0	0	0	0	0	0	0	0	1	0	0	0
FBgn0011937	0	0	0	0	0	0	0	0	0	0	0	0	0	0
FBgn0011938	0	0	0	0	1	0	0	0	0	0	0	0	0	0
FBgn0011944	0	0	0	0	0	0	1	0	0	0	0	0	0	0
FBgn0011945	0	0	0	0	0	0	0	0	0	0	0	0	0	0
FBgn0011948	0	0	0	0	0	0	0	0	0	0	0	0	0	0
FBgn0011949	0	0	0	0	0	0	0	0	0	0	0	0	0	0
FBgn0011950	0	0	0	0	0	0	0	0	0	0	0	0	0	0
FBgn0011951	0	0	0	0	0	0	0	0	0	0	0	0	0	0
FBgn0011952	0	0	0	0	0	0	0	0	0	0	0	0	0	0
FBgn0011953	0	0	0	0	0	0	0	0	0	0	0	0	0	0
FBgn0011954	0	0	0	0	0	0	0	0	0	0	1	0	0	0
FBgn0011955	1	1	0	0	1	2	2	1	0	1	1	0	1	1
FBgn0011956	0	0	0	0	0	0	0	0	0	0	0	0	0	0
FBgn0011957	0	0	0	0	0	0	0	0	0	0	0	0	0	0
FBgn0011958	0	0	0	0	0	0	1	0	0	0	0	0	0	0
FBgn0011959	0	0	0	0	0	0	0	0	0	0	0	0	0	0
FBgn0011960	0	0	0	0	0	0	0	0	0	0	0	0	0	0
FBgn0011961	0	0	0	0	0	0	0	0	0	0	0	0	0	0
FBgn0011962	0	0	0	0	0	0	0	0	0	0	0	0	0	0
FBgn0011963	0	0	0	0	0	0	0	0	0	0	0	0	0	0
FBgn0011965	0	0	0	0	0	0	0	0	0	0	0	0	0	0
FBgn0011966	1	0	0	0	0	0	1	0	0	1	0	1	0	1
FBgn0011970	0	0	0	0	0	0	1	0	0	0	0	0	0	0
FBgn0011971	0	0	0	0	0	1	0	0	0	0	0	0	0	0
FBgn0011974	0	0	0	0	0	0	0	0	0	0	0	0	0	0
FBgn0011975	0	0	0	0	0	0	0	0	0	0	0	0	0	0
FBgn0011976	0	0	0	0	0	0	0	0	0	0	0	0	0	0
FBgn0011977	0	0	0	0	0	0	0	0	0	0	0	0	0	0
FBgn0011980	0	0	0	0	0	0	0	0	0	0	0	0	0	0
FBgn0011981	0	0	0	0	0	0	0	0	0	0	0	0	0	0
FBgn0011982	0	0	1	2	1	1	0	0	1	1	0	0	0	0
FBgn0011983	0	0	0	0	0	0	0	0	0	0	0	0	0	0
FBgn0011984	0	0	0	0	0	0	0	0	0	0	0	0	0	0
FBgn0011985	1	1	1	0	1	0	0	1	0	0	1	0	0	0
FBgn0011986	0	0	0	0	0	0	0	0	0	0	0	0	0	0
FBgn0011987	2	0	0	1	0	0	0	0	0	0	0	0	0	0
FBgn0011993	0	0	0	0	0	0	0	0	0	0	0	0	0	0
FBgn0011994	0	0	0	0	0	0	0	0	0	0	0	0	0	0
FBgn0011998	0	0	0	0	0	0	0	0	0	0	0	0	0	0
FBgn0011999	0	0	0	0	0	0	0	0	0	0	0	0	0	0
FBgn0012000	0	0	0	0	0	0	0	0	0	0	0	0	0	0
FBgn0012001	0	0	0	0	0	0	0	0	0	0	0	0	0	0
FBgn0012002	0	0	0	0	0	0	0	0	0	0	0	0	0	0
FBgn0012003	0	0	0	0	0	0	0	0	0	0	0	0	0	0
FBgn0012004	0	0	0	0	0	0	0	0	0	0	0	0	0	0
FBgn0012009	0	0	0	0	0	0	0	0	0	0	0	0	0	0
FBgn0012010	0	0	0	0	0	0	0	0	0	0	0	0	0	0
FBgn0012011	0	0	0	0	0	0	0	0	0	0	0	0	0	0
FBgn0012016	0	0	0	0	0	0	0	0	0	0	0	0	0	0
FBgn0012017	0	0	0	0	0	0	0	0	0	0	0	0	0	0
FBgn0012018	0	0	0	0	0	0	0	0	0	0	0	0	0	0
FBgn0012024	0	0	0	0	0	0	0	0	0	0	0	0	0	0
FBgn0012025	0	0	0	0	0	0	0	0	0	0	0	0	0	0
FBgn0012026	0	0	0	0	0	0	0	0	0	0	0	0	0	0
FBgn0012027	0	1	0	0	0	0	0	1	1	0	0	0	0	1
FBgn0012028	0	0	0	0	0	0	0	0	0	0	0	0	0	0
FBgn0012034	8262	7297	6902	5498	5703	5714	7616	6726	5573	5492	8133	5812	6307	7203
FBgn0012036	9411	8297	8358	10911	9678	10553	12619	10438	9517	9338	11901	9562	10397	10580
FBgn0012037	2832	2871	2446	1972	1940	1884	2799	2424	1918	1797	3032	2320	2348	2650
FBgn0012042	19	10	8	12	6	7	15	9	1	3	6	8	12	7
FBgn0012051	923	876	977	668	682	825	957	695	663	708	980	661	748	845
FBgn0012058	1675	1736	1647	2483	2411	2601	3018	2216	2421	2396	3266	2392	2887	2379
FBgn0012344	85	61	51	46	33	49	46	56	37	38	48	44	40	54
FBgn0013263+FBgn0260233	2294	2659	1963	2617	2441	2484	3119	2421	2423	2295	3075	2511	2614	2491
FBgn0013269	6660	6303	6664	9737	8263	8813	11313	7375	8124	7763	10810	8391	8884	8388
FBgn0013272	8789	9321	8311	6440	6038	6489	8700	6945	5875	6671	8397	6816	7555	8382
FBgn0013275	1	0	0	1	0	1	1	0	1	1	0	0	1	1
FBgn0013276	18	23	10	32	24	37	24	17	28	20	27	29	30	23
FBgn0013277	0	0	0	0	0	0	0	0	0	0	0	0	0	0
FBgn0013278	9	9	8	18	10	14	7	8	10	4	8	9	7	16
FBgn0013279	5	8	7	23	3	7	4	5	4	4	8	2	3	3
FBgn0013300	0	0	0	0	0	0	0	0	0	0	0	0	0	0
FBgn0013301	0	0	0	0	0	0	1	0	0	0	0	0	0	0
FBgn0013303	737	726	866	949	860	958	1118	761	788	735	1206	871	876	879
FBgn0013305	3071	2712	2645	2056	2094	2395	2684	2393	2059	1982	2743	2221	2275	2565
FBgn0013307	1091	983	1039	704	641	731	950	597	522	668	869	764	751	1186
FBgn0013308	7	3	3	3	2	4	6	0	1	0	3	4	2	2
FBgn0013323	54	61	38	21	22	17	47	32	19	20	27	30	16	26
FBgn0013325	21374	20381	20079	17165	15870	18567	19936	16029	15833	13836	20745	17126	17687	19531
FBgn0013334	2018	2298	1884	1782	1873	1883	2482	1869	1665	1752	2308	1896	1987	2237
FBgn0013342	1071	1082	1010	505	424	522	716	605	472	443	758	543	574	797
FBgn0013343	467	527	378	470	513	590	638	493	488	544	641	500	599	564
FBgn0013347	1183	976	1090	1250	1145	1260	1383	1068	1199	946	1624	1186	1241	1163
FBgn0013348	582	521	583	254	259	289	295	207	191	234	271	202	199	212
FBgn0013432	662	597	670	707	715	756	877	612	642	602	875	733	752	761
FBgn0013433	18	33	19	9	14	9	15	11	14	20	11	9	15	14
FBgn0013435	359	293	327	336	352	385	419	338	373	331	454	343	380	365
FBgn0013467	353	314	325	162	152	138	204	145	126	119	208	136	135	217
FBgn0013469	114	116	75	98	68	80	109	79	70	100	96	76	90	110
FBgn0013531	327	252	332	412	372	415	482	301	393	342	547	345	388	401
FBgn0013548	1534	1341	804	2204	2326	2185	2782	1851	2412	2070	3343	2118	2472	2215
FBgn0013563	568	575	611	725	721	643	779	554	690	636	930	684	671	609
FBgn0013576	5713	5973	4712	6624	7328	7534	9095	6657	6877	6841	9000	6641	7957	7404
FBgn0013672	54273	46485	57813	40144	47351	47721	64761	38191	42336	43562	65562	43943	44274	48478
FBgn0013673	6	2	4	1	1	2	3	1	2	1	2	0	1	2
FBgn0013674	272392	233725	258775	180828	193854	205541	260542	172439	174359	171832	246731	184290	180861	199106
FBgn0013675	46555	38066	43525	31121	31974	35897	39608	26974	29180	27693	38152	30730	28968	32230
FBgn0013676	162147	137173	147853	109951	116816	118668	148199	104131	99453	101623	139876	107757	104433	113096
FBgn0013678	101654	81207	99294	64729	72932	71554	96523	62311	61487	69648	94428	67905	71057	75990
FBgn0013679	17882	14639	20212	14024	14823	14054	21229	10556	10656	16955	17600	12586	13422	13574
FBgn0013680	224	231	408	252	188	407	1193	263	119	463	405	296	517	438
FBgn0013681	4158	3643	3908	3204	3074	3333	3400	2950	2769	2479	3428	3129	2720	2838
FBgn0013683	21	18	34	15	12	23	63	23	9	34	26	21	26	25
FBgn0013684	16754	14661	17949	13662	15569	16268	19887	13217	12088	15384	17703	14390	13714	14460
FBgn0013685	6	7	20	7	1	0	4	1	3	3	8	6	2	9
FBgn0013686	710936	655672	720754	651962	680131	714338	725291	473633	611965	605893	836262	623952	588561	585523
FBgn0013688	657	727	1043	295	557	458	482	285	410	446	651	397	372	408
FBgn0013689	9	3	5	1	1	2	4	0	0	2	2	0	1	2
FBgn0013690	0	0	0	0	0	0	0	0	0	0	0	0	0	0
FBgn0013691	0	0	0	0	0	0	0	0	0	0	0	0	0	0
FBgn0013692	0	0	0	0	0	0	0	0	0	0	0	0	0	0
FBgn0013693	0	0	0	0	0	0	0	0	0	0	0	0	0	0
FBgn0013694	1	0	0	0	0	0	0	0	0	0	0	0	0	0
FBgn0013695	0	0	0	0	0	0	0	0	0	0	0	0	0	0
FBgn0013696	0	1	0	0	1	0	2	1	0	0	0	1	1	1
FBgn0013697	0	0	0	0	0	0	0	0	0	0	0	0	0	0
FBgn0013698	0	0	0	0	0	0	0	0	0	0	0	0	0	0
FBgn0013699	0	0	0	0	0	0	0	0	0	0	0	0	0	0
FBgn0013700	0	0	0	0	0	0	0	0	0	0	0	0	0	0
FBgn0013701	0	0	0	0	0	0	0	0	0	0	0	0	0	0
FBgn0013702	0	0	0	0	0	0	0	0	0	0	0	0	0	0
FBgn0013703	8	8	6	3	3	7	3	2	3	2	4	4	1	2
FBgn0013704	0	0	0	0	0	0	0	0	0	0	0	0	0	0
FBgn0013705	0	0	0	0	0	0	0	0	0	0	0	0	0	0
FBgn0013706	0	0	0	0	0	0	0	0	0	0	0	0	0	0
FBgn0013707	0	0	0	0	0	0	0	0	0	0	0	0	0	0
FBgn0013708	0	0	0	0	0	0	0	0	0	0	0	0	0	0
FBgn0013709	0	0	0	0	0	0	0	0	0	0	0	0	0	0
FBgn0013710	0	0	1	0	0	0	0	0	0	0	0	0	1	0
FBgn0013717	807	737	762	1148	1136	1163	1306	944	1306	957	1636	1076	1180	1167
FBgn0013718	3221	3298	3288	3677	3652	3775	4672	3417	3516	3336	4624	3562	3944	3736
FBgn0013720	819	759	849	1021	914	1022	1120	894	1006	822	1314	887	949	943
FBgn0013725	27	39	20	14	24	25	29	20	12	12	20	23	12	22
FBgn0013726	3524	3752	2728	5260	5107	5394	6679	4627	5095	4760	6713	4978	5678	4967
FBgn0013732	1933	2035	2163	2869	2781	2847	3581	2483	2973	2691	3992	2764	3146	2794
FBgn0013733	6696	5824	3586	3156	3298	5624	4716	3517	3005	4608	4003	3283	3958	4210
FBgn0013746	1995	1905	1918	2267	2101	2462	2662	1867	2142	2120	2817	2150	2225	2324
FBgn0013749	2437	2103	2517	2708	2653	2839	3030	2006	2586	2325	3296	2566	2567	2525
FBgn0013750	2382	2231	2471	2477	2524	2661	3146	2396	2383	2380	3087	2470	2577	2542
FBgn0013751	39	33	41	27	15	25	21	22	19	25	13	16	12	24
FBgn0013753	521	478	556	604	624	558	743	496	655	494	822	586	605	560
FBgn0013755	3	0	1	0	0	0	0	0	0	0	0	1	0	0
FBgn0013756	4569	5294	3259	6712	6659	8104	8214	5318	6526	7272	8062	6201	7941	6336
FBgn0013762	636	659	688	723	720	760	850	613	745	647	972	678	758	779
FBgn0013763	6746	6409	6684	6644	5735	6522	7880	6346	6120	5648	8497	6210	6624	6697
FBgn0013764	1222	1171	806	1534	1478	1632	2000	1513	1630	1460	2103	1514	1683	1562
FBgn0013765	2479	2166	2051	2489	2643	2953	3260	2214	2485	2613	3261	2342	2706	2421
FBgn0013767	31	19	32	12	15	9	17	12	10	9	13	7	8	18
FBgn0013770	13433	12134	13459	15444	14429	16040	17564	13464	14060	13277	19016	14348	15694	16302
FBgn0013771	801	664	706	517	591	504	781	585	551	545	783	652	667	746
FBgn0013772	966	797	459	788	529	657	866	792	533	734	196	436	379	247
FBgn0013773	1117	1046	1213	1074	1261	1371	1362	1117	1253	1225	1763	1149	1373	1316
FBgn0013799	1282	1278	1117	1771	1659	1613	2061	1770	1893	1521	2253	1709	1874	1616
FBgn0013809	1	5	2	2	2	3	2	2	1	3	2	3	4	1
FBgn0013810	96	129	92	112	99	140	157	102	83	111	94	124	121	133
FBgn0013811	23	29	20	12	18	15	27	22	15	21	41	18	37	38
FBgn0013812	45	36	36	21	22	17	15	24	8	18	25	22	21	26
FBgn0013813	10	7	17	13	15	30	33	23	16	17	17	16	19	13
FBgn0013949	391	373	308	363	323	370	402	370	298	303	357	341	324	364
FBgn0013953	848	835	750	518	476	644	545	400	451	422	692	465	532	650
FBgn0013954	7693	7274	7016	8472	7514	8495	9792	7557	7622	6525	9110	7778	8129	8253
FBgn0013972	103	136	81	47	48	52	58	60	46	56	70	52	47	87
FBgn0013973	66	97	75	38	29	46	65	50	28	40	73	40	53	57
FBgn0013981	6357	5945	6278	5528	5281	6097	6232	5190	5374	4288	7116	5538	5620	5985
FBgn0013983	312	262	263	253	220	235	268	228	219	239	270	223	244	287
FBgn0013984	907	900	838	880	952	1010	1271	839	851	935	1197	876	1044	1052
FBgn0013987	2365	2209	2430	2633	2431	2469	2997	2350	2624	2272	3210	2428	2527	2472
FBgn0013995	1900	2034	1800	2382	2315	2370	2916	2009	2119	2070	2892	2234	2481	2414
FBgn0013997	1030	923	974	1068	896	1018	1275	931	942	881	1150	910	1045	930
FBgn0014000	865	711	801	491	479	532	701	580	487	464	796	547	595	698
FBgn0014002	11279	11830	9795	13877	11267	12580	15517	11832	11762	11013	13539	11933	12306	11823
FBgn0014006	1558	1777	1638	2054	2061	2076	2632	1802	2196	1988	2684	2045	2320	2047
FBgn0014007	1805	1829	1989	2437	2453	2732	3338	2168	2612	2454	3462	2369	2735	2541
FBgn0014009	2173	1896	2179	2011	1936	2075	2544	1932	1934	1944	2798	2097	2128	2325
FBgn0014010	4680	4320	4305	4539	4415	4732	5603	4242	4408	4343	5864	4452	4610	4866
FBgn0014011	1375	1377	1326	1336	1229	1424	1651	1234	1178	1248	1584	1305	1440	1381
FBgn0014018	1904	1785	1849	1327	1324	1501	1890	1611	1512	1399	2033	1501	1623	1900
FBgn0014019	153	128	147	43	46	39	75	58	48	43	84	54	68	84
FBgn0014020	5940	5382	5540	4851	4777	5333	6357	5238	4654	4820	6257	5270	5196	5814
FBgn0014022	578	518	618	782	752	716	872	663	653	661	813	754	737	700
FBgn0014023	756	783	760	864	824	858	925	683	726	739	1002	792	823	803
FBgn0014024	1318	1256	908	1613	1496	1745	1670	1177	1297	1703	1561	1343	1472	1400
FBgn0014026	39920	36853	31125	32110	28418	35434	36722	29414	30615	27331	39793	31446	34250	39004
FBgn0014028	4125	4286	3281	3029	2793	3292	3939	3000	3071	2874	4018	3081	3547	3845
FBgn0014029	1187	1089	1138	1414	1181	1279	1655	1130	1386	1216	1695	1322	1369	1243
FBgn0014031	1328	1187	1169	999	925	1023	1347	1282	957	1030	1255	959	1146	1154
FBgn0014032	833	743	819	989	987	980	1095	799	942	874	1194	889	907	928
FBgn0014033	268	152	226	135	125	138	175	224	123	134	172	117	119	172
FBgn0014037	4632	4968	4359	6813	6630	6487	8003	5858	6898	6461	8117	6516	7682	6302
FBgn0014073	247	222	241	161	171	200	234	189	156	182	201	222	222	231
FBgn0014075	2438	2649	2532	3393	3027	3386	4280	2803	3166	3033	3895	3117	3545	3130
FBgn0014076	1775	2069	2169	6026	2935	4230	3938	3617	2961	3538	2723	4228	3493	4600
FBgn0014092	544	546	582	652	624	674	778	541	569	567	746	586	616	641
FBgn0014127	1121	962	1212	1702	1612	1537	1896	1236	1681	1334	2353	1433	1630	1444
FBgn0014133	7935	7692	5767	11449	11421	12270	13428	10203	11425	11210	14823	10704	13138	11916
FBgn0014135	138	136	93	93	101	93	142	118	64	114	87	104	110	117
FBgn0014141	3034	3322	2016	2541	2651	2915	3451	2493	2575	2629	3195	2622	3222	2925
FBgn0014143	5	18	4	2	10	6	6	10	8	3	7	2	12	10
FBgn0014163	4172	3910	3995	5012	5371	5461	6474	5040	5032	4996	6387	5002	5537	4990
FBgn0014179	4	4	0	8	2	3	5	6	3	1	0	0	1	0
FBgn0014184	23306	21557	21678	16466	16787	17337	22870	17374	15002	15708	24150	17400	18709	21782
FBgn0014189	4692	4018	4310	5173	4740	5149	6193	4223	4738	4443	6119	4526	4873	5055
FBgn0014269	886	888	874	1305	1287	1271	1527	1047	1330	1092	1752	1197	1351	1037
FBgn0014340	501	425	407	481	522	686	656	482	538	546	761	533	608	572
FBgn0014342	113	103	107	61	82	95	75	57	56	60	99	81	65	80
FBgn0014343	192	258	136	192	154	165	204	174	141	150	153	176	154	164
FBgn0014366	971	918	990	1174	1186	1249	1448	1043	1193	1102	1695	1190	1251	1173
FBgn0014368	4	8	4	5	4	4	3	5	3	4	9	3	3	3
FBgn0014380	627	557	488	385	415	412	531	410	392	379	499	449	446	511
FBgn0014388	567	687	429	399	408	436	657	451	334	426	516	427	481	590
FBgn0014391	2596	2638	2702	2402	2219	2676	2720	2067	2152	1864	2633	2275	2247	2363
FBgn0014395	59	72	81	57	87	81	104	57	58	70	105	59	81	66
FBgn0014396	1345	1684	1059	855	653	712	1002	843	647	687	938	888	915	1016
FBgn0014411	1917	2002	1875	2955	2675	2654	3396	2580	2727	2560	3493	2570	2759	2476
FBgn0014417	1045	960	1071	1142	1218	1323	1468	1000	1216	1126	1745	1197	1343	1169
FBgn0014427	1801	1620	1656	1773	1659	1927	2111	1961	1591	1566	2059	1785	1683	1815
FBgn0014454	0	1	0	0	0	0	0	0	0	0	0	1	0	1
FBgn0014455	5820	5734	3957	5558	5133	6407	6204	5341	5478	4626	6917	5689	5807	6270
FBgn0014464	2046	5467	1216	5456	2217	5752	3651	2095	2773	3714	3930	4178	3132	2245
FBgn0014465	5569	4265	1789	5689	6574	8979	4751	2980	4035	4489	3217	4126	4942	4125
FBgn0014466	5664	3571	1905	4949	6131	9173	4290	2807	3488	3878	3242	4566	4294	4159
FBgn0014469	2849	2636	2227	2802	2263	2443	3092	2580	2400	2434	2598	2180	2285	1985
FBgn0014848	0	0	0	0	0	0	0	0	0	0	0	0	0	0
FBgn0014849	0	0	0	0	0	0	0	0	0	0	0	0	0	0
FBgn0014850	0	0	0	0	0	0	0	0	0	0	0	0	0	0
FBgn0014851	0	0	0	0	0	0	0	0	0	0	0	0	0	0
FBgn0014857	2374	2073	1991	2094	2091	2502	2631	2298	2144	1964	2540	2089	2092	2545
FBgn0014859	60	46	64	18	27	27	36	25	34	28	38	31	29	40
FBgn0014861	2440	2303	2336	3282	3149	3357	3978	2584	3335	3096	4505	3119	3590	3030
FBgn0014863	4506	4303	3981	2279	2250	2681	2511	2207	1752	1975	2095	1808	1843	2199
FBgn0014865	218	92	124	37	32	28	65	80	48	53	51	24	56	68
FBgn0014868	2229	2438	1833	2754	2446	2675	2973	2365	2458	2275	2860	2508	2631	2579
FBgn0014869	5651	5694	4488	6838	6481	7979	8220	6171	6705	6045	8581	6451	6931	7214
FBgn0014870	1999	1923	1293	2254	2150	2508	2830	2058	2225	2213	2466	2134	2413	2208
FBgn0014877	1707	1731	1687	2144	1970	2136	2235	1692	2021	1681	2436	2023	1978	1884
FBgn0014879	3051	2645	3149	4054	3958	3856	5019	3323	3567	3697	5154	3682	3986	3789
FBgn0014903+FBgn0053082	888	832	673	657	739	666	1138	837	710	747	945	801	850	886
FBgn0014906	1993	2047	2207	2667	2308	2663	2809	2268	2546	2196	3204	2711	2540	2609
FBgn0014930	674	641	580	594	527	612	722	499	549	530	751	516	570	619
FBgn0014931	573	578	548	728	637	737	760	668	620	587	885	605	661	665
FBgn0014949	3	7	2	3	4	2	2	0	4	3	6	3	2	2
FBgn0015000	858	827	810	1004	941	1000	1156	843	907	873	1220	863	999	938
FBgn0015001	410	338	404	215	195	232	255	201	149	152	305	191	187	262
FBgn0015008	0	0	0	0	0	0	0	0	0	0	0	0	0	0
FBgn0015010	2752	2271	2558	1417	1376	1507	2025	1591	1475	1451	2447	1794	1804	2535
FBgn0015011	223	182	236	104	144	108	155	112	108	105	222	154	137	198
FBgn0015019	6952	7288	4951	8534	7965	8918	9764	7584	8108	7550	9696	8229	8897	8738
FBgn0015024	5680	5498	5260	6651	6518	6771	7940	6263	5913	5908	7882	6202	6700	6640
FBgn0015025	193	189	209	219	183	228	236	160	199	150	246	198	170	193
FBgn0015031	3404	2756	2957	2373	2239	2740	2896	2168	2303	2084	2934	2287	2481	2787
FBgn0015032	32	18	20	14	18	22	7	19	9	11	15	14	17	18
FBgn0015033	178	121	142	145	135	142	136	151	124	90	154	97	122	140
FBgn0015034	66	84	96	54	53	43	62	64	43	70	88	41	69	65
FBgn0015035	342	247	548	208	170	235	361	447	196	259	266	252	275	310
FBgn0015036	9	9	16	9	9	10	7	12	6	9	16	13	10	7
FBgn0015037	1836	1774	1650	961	845	884	1342	1076	897	1010	940	988	814	1114
FBgn0015038	126	115	130	47	60	64	78	77	61	64	96	73	69	109
FBgn0015039	2234	2345	1533	2196	1681	2071	2432	2764	1787	1643	1470	1902	2096	1887
FBgn0015040	0	0	0	0	0	0	0	0	0	0	0	0	0	0
FBgn0015075	616	695	499	967	909	900	1096	774	860	836	939	778	883	780
FBgn0015218	12373	11581	11960	15280	13782	15548	16823	12893	13893	12703	18659	13816	14559	14368
FBgn0015221	17220	15761	15238	10854	11274	12784	14757	16984	11463	11171	14808	11670	12146	13513
FBgn0015222	14434	13574	12735	11065	10198	11456	14037	15181	10901	9980	14021	10977	11190	12152
FBgn0015229	2512	2500	2430	2558	2490	2847	3384	2364	2405	2485	3204	2668	2785	3016
FBgn0015230	0	1	1	0	0	0	1	0	0	0	2	0	0	0
FBgn0015239	1060	1088	909	1217	1014	974	1421	1133	1132	906	1775	1298	1418	1368
FBgn0015240	1301	1458	1163	1580	1578	1631	2058	1471	1720	1568	2157	1759	1762	1835
FBgn0015245	11611	12674	6199	12711	11339	13728	15291	11873	11580	10911	13696	12124	13326	13947
FBgn0015247	1563	1582	1490	1542	1583	1672	1930	1505	1484	1367	1906	1583	1685	1674
FBgn0015268	28	24	28	28	24	30	28	25	27	16	31	20	27	38
FBgn0015269	971	1011	1129	985	1028	1058	1362	876	1074	1012	1417	1039	1092	1196
FBgn0015270	801	708	813	1113	1090	1180	1314	879	1310	1074	1779	1139	1182	1085
FBgn0015271	598	461	657	770	730	841	908	560	808	700	1104	696	760	715
FBgn0015277	653	620	499	598	682	633	877	617	637	583	876	655	755	751
FBgn0015278	1996	2000	2141	2323	2250	2300	2994	2134	2461	2144	3020	2305	2490	2441
FBgn0015279	2145	2185	2323	2539	2456	2671	3130	2360	2431	2316	3369	2483	2882	2898
FBgn0015282	3507	3489	2986	4684	4117	4387	4652	3706	4218	3640	4969	4073	4484	4192
FBgn0015283	3404	3130	2862	3970	3818	4272	4323	3489	3641	3404	4400	3720	3964	3941
FBgn0015286	1705	1705	1853	2214	2170	2151	2659	1883	1937	1827	2776	2040	2021	2003
FBgn0015295	925	1041	907	1155	1195	1204	1266	1044	1030	1077	1497	1095	1263	1222
FBgn0015296	908	845	1009	1080	1035	1076	1195	913	1018	887	1411	1024	1079	1089
FBgn0015298	633	556	566	646	566	662	709	550	530	529	722	623	569	608
FBgn0015299	733	658	730	975	940	933	1082	649	867	838	1118	795	823	886
FBgn0015300	0	0	0	0	1	1	0	0	0	0	0	0	0	0
FBgn0015316	30	30	21	18	16	17	14	15	20	14	19	8	15	11
FBgn0015320	2103	1871	1944	2735	2675	2926	3157	2390	2750	2656	3601	2561	2815	2607
FBgn0015321	2480	2475	2883	4022	3729	3904	4530	3496	3702	3238	4756	3647	3719	3382
FBgn0015323	180	190	198	66	85	93	123	79	86	73	94	93	62	132
FBgn0015324	15265	16184	15289	13796	13512	14272	18212	13220	12901	12752	17985	14034	14364	16007
FBgn0015331	353	362	386	477	459	496	638	414	487	416	630	450	489	460
FBgn0015336	59	76	55	52	51	55	87	63	67	47	92	68	63	75
FBgn0015338	965	897	1000	1052	1016	1184	1100	870	1053	871	1327	1064	1084	1029
FBgn0015351	144	145	148	171	165	176	180	148	131	128	216	167	142	153
FBgn0015359	1056	1020	1058	1397	1360	1496	1564	1138	1269	1148	1708	1237	1308	1316
FBgn0015360	1401	1601	1419	2193	2087	2159	2561	1747	2136	1860	2644	2018	2292	2059
FBgn0015371	2612	2774	2215	4121	4440	4454	5199	3561	4350	3883	5621	3977	4773	4054
FBgn0015372	777	677	675	934	884	960	1027	823	882	752	1219	897	917	884
FBgn0015376	657	565	644	884	929	963	1071	716	933	853	1225	849	943	868
FBgn0015379	571	538	553	842	694	881	870	682	723	583	902	722	724	741
FBgn0015380	82	126	83	79	61	41	73	70	44	41	88	45	47	73
FBgn0015381	0	1	0	1	0	0	0	2	0	0	2	0	1	1
FBgn0015391	2232	2123	2070	3432	3751	4015	3951	2599	3305	3654	3735	3205	3920	2837
FBgn0015393	4061	4143	4366	4882	4410	5115	4929	4389	4669	3814	5653	4634	4578	4654
FBgn0015396	2362	2060	2672	3518	3422	3381	4075	2807	3589	3078	4809	3248	3585	3107
FBgn0015399	302	343	294	243	278	326	373	307	241	281	308	248	294	372
FBgn0015400	62	80	52	23	32	36	31	33	35	32	39	33	45	34
FBgn0015402	919	977	773	1037	1014	1092	1258	913	995	929	1356	1008	1189	1136
FBgn0015477	1918	1961	2154	2471	2358	2377	3040	2176	2339	2284	2986	2434	2648	2631
FBgn0015509	6282	6079	6544	9551	9108	9050	10923	7421	9124	8130	12101	8625	9689	8851
FBgn0015513	2254	2131	2260	2241	2192	2193	3137	2061	2223	2040	3228	2079	2466	2571
FBgn0015519	38	55	45	26	21	24	32	29	16	30	40	33	28	33
FBgn0015520	919	866	1008	1457	1389	1345	1794	1040	1416	1329	1938	1333	1379	1231
FBgn0015521	10348	9634	9845	8624	8106	9076	10442	7516	7608	7103	10782	8447	8927	9713
FBgn0015522	1564	1020	1579	1996	2142	1701	1915	1557	1935	1556	2289	1389	1321	1417
FBgn0015524	38	59	36	20	21	30	40	33	21	25	39	31	28	40
FBgn0015527	2043	2253	1513	2464	2230	2608	2934	2045	2264	2459	2967	2277	2512	2591
FBgn0015541	703	721	646	482	451	527	601	465	426	490	509	473	472	583
FBgn0015543	75	75	66	83	66	85	90	76	62	59	85	55	67	78
FBgn0015544	1093	1055	1115	1453	1348	1454	1701	1153	1453	1214	1887	1350	1439	1439
FBgn0015546	1214	1049	1253	1654	1574	1501	1696	1122	1381	1384	1918	1420	1602	1428
FBgn0015550	8	9	1	8	2	6	11	6	4	4	4	3	1	2
FBgn0015553	1673	1404	1705	2117	2274	2372	2748	1793	2241	2164	3191	2062	2238	2312
FBgn0015558	276	331	263	186	214	222	217	181	148	154	225	158	175	222
FBgn0015561	22	24	20	12	8	10	11	10	10	6	13	11	12	12
FBgn0015568	931	1101	1060	914	980	1069	1233	865	828	866	1185	950	993	1115
FBgn0015569	1203	1038	922	932	1019	980	1057	882	932	1001	1165	763	837	858
FBgn0015570	859	783	730	518	512	540	666	581	414	566	723	499	568	552
FBgn0015571	872	739	767	665	692	733	827	641	673	651	889	691	733	800
FBgn0015572	89	83	58	61	59	45	72	64	64	60	101	47	72	68
FBgn0015574	17	6	6	4	7	10	7	11	6	5	7	13	16	3
FBgn0015575	1814	1916	1427	1749	1343	1498	2015	1922	1563	1525	1883	1476	1541	1552
FBgn0015576	593	690	653	546	393	501	952	726	531	644	696	545	569	758
FBgn0015577	830	847	716	597	526	637	853	535	593	565	810	618	631	769
FBgn0015582	481	450	507	549	537	589	671	441	544	450	671	505	535	574
FBgn0015583	0	0	0	0	0	0	0	0	0	0	0	0	0	0
FBgn0015584	0	0	0	0	0	0	1	0	1	0	0	0	0	1
FBgn0015585	3	5	2	3	2	5	5	5	6	5	2	1	2	2
FBgn0015586	1	0	0	0	1	0	0	0	0	1	0	0	1	0
FBgn0015589	1505	1500	1319	1622	1721	1781	2289	1598	1611	1550	2259	1685	1946	1894
FBgn0015591	137	130	143	97	83	120	207	117	144	132	173	144	124	147
FBgn0015600	2676	2765	2159	3338	3366	3646	4116	2976	3219	3223	4023	3160	3737	3399
FBgn0015602	1159	1024	1280	1457	1350	1391	1537	1220	1392	1202	1960	1249	1351	1391
FBgn0015609	310	344	232	128	152	191	253	154	141	203	237	174	193	246
FBgn0015614	2822	2483	2909	3194	3081	3251	3787	2781	2914	2791	4018	2896	3076	2974
FBgn0015615	1817	1707	1487	2321	2261	2837	2666	1583	2069	2713	2795	2029	2418	1986
FBgn0015618	253	229	215	319	317	310	375	271	298	316	413	283	339	340
FBgn0015621	537	464	504	656	657	733	756	484	726	503	837	607	674	594
FBgn0015622	4644	4816	4297	5835	5166	5570	6981	5315	5223	5044	6727	5382	5865	5374
FBgn0015623	14818	13400	12600	9776	9345	9754	13973	10371	10372	9773	13276	10490	11393	10997
FBgn0015625	3759	3358	3954	5384	5792	5829	7117	4765	5857	5208	8049	5330	6245	5320
FBgn0015663	140	152	121	121	95	107	141	105	89	102	123	119	104	131
FBgn0015664	1570	1479	1671	2012	1873	1812	2316	1582	2066	1743	2704	1902	2009	1819
FBgn0015714	29	28	16	29	34	15	33	19	22	26	17	26	22	20
FBgn0015721	26	27	18	13	13	13	15	12	13	7	19	21	23	22
FBgn0015737	3847	4112	3254	4929	4109	4392	5807	4345	4104	4053	5409	4436	4805	4594
FBgn0015754	3723	3309	3843	4279	4242	4266	5187	3622	4189	3679	5802	4090	4362	4110
FBgn0015756	28156	27068	27840	23257	21685	25534	27130	20260	21664	19274	28520	23363	23523	26739
FBgn0015765	686	541	647	681	650	653	762	520	578	605	837	663	685	698
FBgn0015766+FBgn0065097	8184	8458	6232	4752	4700	5087	6690	5251	4596	4875	6660	5297	5912	6855
FBgn0015770	0	0	0	0	0	0	0	0	0	0	0	0	0	0
FBgn0015772	2077	2364	2361	2846	3032	2810	3821	2663	3033	2685	3993	2836	3136	2817
FBgn0015773	125	164	93	92	88	77	134	88	74	96	92	97	92	102
FBgn0015774	165	178	141	84	90	107	136	92	84	95	81	79	79	107
FBgn0015776	6037	5768	6039	5872	5551	5844	6950	5332	5261	5028	7240	5486	5642	5806
FBgn0015777	1215	1105	1149	656	596	699	822	654	541	573	765	612	614	753
FBgn0015778	12330	13602	10753	17340	17077	17831	21364	16006	16795	16534	20619	16604	19062	17264
FBgn0015781	530	458	442	562	530	598	678	491	555	536	679	515	537	578
FBgn0015789	4178	4628	4643	5400	4959	4776	6167	4872	4877	4495	6429	4922	5276	5144
FBgn0015790	5093	5065	4848	5958	5409	5840	6955	5323	5511	5390	6814	5624	5826	5896
FBgn0015791	1521	1444	1618	1428	1474	1509	1847	1446	1476	1403	2069	1508	1624	1648
FBgn0015793	432	397	530	477	490	528	596	440	504	417	705	477	473	498
FBgn0015794	881	731	837	694	688	772	860	670	718	656	985	691	780	856
FBgn0015795	4271	4131	4181	3263	3362	3548	4105	3506	3067	3004	4646	3320	3611	4124
FBgn0015797	1785	1736	1703	2033	2008	1867	2446	1785	1921	1812	2424	1943	2085	1972
FBgn0015799	3003	3040	2718	4429	4348	4182	5216	3639	4283	4016	5670	4036	4815	4244
FBgn0015801	589	441	511	514	513	510	598	400	484	402	658	555	623	627
FBgn0015803	1287	1291	1222	1419	1530	1492	1850	1440	1506	1389	1979	1392	1712	1516
FBgn0015805	2782	2809	2876	4373	4081	4223	4989	3526	4265	3570	5535	3884	4254	3796
FBgn0015806	3239	3397	3170	3396	3444	3546	4516	3420	3357	3215	4447	3547	3770	3692
FBgn0015808	1379	1205	1196	1319	1228	1323	1507	1285	1178	1170	1446	1293	1332	1298
FBgn0015818	882	908	818	1100	1134	1160	1445	1143	1172	1044	1454	1098	1231	1118
FBgn0015828	1286	1240	1300	1858	1719	1795	2187	1511	1874	1537	2385	1694	1800	1645
FBgn0015829	385	320	411	399	391	448	529	409	420	322	542	452	375	404
FBgn0015831	4	4	1	4	4	5	7	1	4	3	4	4	1	4
FBgn0015834	5671	5185	5531	5433	5149	5815	6027	4765	5170	4577	6896	5365	5546	6007
FBgn0015838	1443	1538	1522	1821	1860	1909	2381	1741	1815	1687	2435	1743	2043	1806
FBgn0015872	584	534	535	414	374	360	455	377	366	321	413	359	411	420
FBgn0015903	2440	2257	2478	3472	3107	3227	4001	2868	3339	2841	4089	3330	3324	2981
FBgn0015904	64	61	22	31	21	26	53	38	32	32	25	31	31	39
FBgn0015905	630	653	737	754	780	804	1040	725	878	715	1139	785	836	805
FBgn0015919	77	88	55	53	50	33	59	55	45	31	56	49	49	63
FBgn0015924	3286	2957	3672	4030	4169	4423	4669	3841	3860	3726	5261	3759	4233	4077
FBgn0015925	1168	1145	1272	1389	1429	1368	1729	1218	1498	1279	1999	1437	1485	1425
FBgn0015926	1226	1040	1125	1647	1790	1761	1925	1443	1856	1596	2287	1633	1934	1785
FBgn0015929	3383	2894	3164	4497	4556	4677	5329	3637	4565	4357	6123	4344	4983	4475
FBgn0015949	1716	1837	1777	1787	1775	1948	2240	1761	1845	1665	2477	1779	1938	2063
FBgn0016013	235	182	230	127	108	148	161	156	104	111	186	121	130	155
FBgn0016031	2344	2422	2312	2828	2579	2618	3199	2426	2470	2388	3085	2616	2975	2810
FBgn0016032	100	100	80	43	41	43	63	65	50	53	41	49	43	48
FBgn0016034	1277	1176	1354	1814	1786	1902	2111	1464	1803	1558	2301	1502	1787	1648
FBgn0016036	40	40	50	68	73	90	76	55	65	65	84	69	63	68
FBgn0016038	1062	964	1044	1210	1167	1305	1426	1072	1247	1067	1594	1194	1238	1283
FBgn0016041	5293	4992	4377	5532	5535	6259	7006	5273	5388	5333	7164	5624	6133	6207
FBgn0016047	29	68	28	13	25	12	26	20	15	17	16	19	18	19
FBgn0016053	2858	2364	3048	3924	4243	4324	4735	3091	3920	3271	5285	3652	3740	3467
FBgn0016054	799	747	892	1153	1089	1054	1286	985	1011	953	1431	1034	1150	1023
FBgn0016059	3443	3340	3807	4408	4306	4388	5732	4073	4332	3925	5770	4121	4719	4365
FBgn0016061	91	110	64	50	47	61	61	46	50	38	68	38	64	58
FBgn0016070	18622	19688	22334	29889	32471	28563	37479	26467	32302	27047	41170	28989	32709	28275
FBgn0016075	5105	5984	1924	2675	2956	4046	3900	3685	2380	3697	2582	2775	3372	4452
FBgn0016076	918	877	615	483	466	495	637	535	408	447	820	568	637	880
FBgn0016078	1113	1053	1058	1036	982	1132	1296	882	943	924	1281	1055	1015	1123
FBgn0016080	83	91	73	71	86	99	121	92	89	75	84	78	68	83
FBgn0016081	1120	1158	1077	1112	1089	1218	1610	1116	1178	1079	1414	1111	1324	1296
FBgn0016119	4686	4091	4224	4018	3439	4064	4610	3245	3434	3176	4656	3636	3630	4268
FBgn0016120	6651	6078	6049	5200	4896	5909	6167	5048	4942	4777	6384	5059	5532	5975
FBgn0016122	2763	3307	2678	3855	3394	3939	4157	2848	3176	3043	3297	2893	3336	2718
FBgn0016123	2496	2441	1718	1370	1216	1373	1637	1130	1257	1138	1905	1284	1473	1796
FBgn0016126	4789	4225	4855	3533	3867	3873	5326	4014	3735	3919	5599	3947	4243	4989
FBgn0016131	851	913	898	906	914	929	1098	740	748	774	1100	892	943	987
FBgn0016641	1044	1233	1114	1712	1558	1485	1961	1483	1729	1356	1939	1649	1970	1487
FBgn0016650	207	207	207	117	126	103	164	135	127	117	184	127	168	189
FBgn0016660	43	50	35	30	35	35	46	34	31	46	36	37	43	32
FBgn0016672	988	993	939	1207	1107	1143	1375	945	1150	946	1427	1058	1156	1015
FBgn0016675	1503	1430	1440	1245	1257	1299	1538	1487	1260	1334	1607	1272	1377	1328
FBgn0016684	785	663	728	325	349	424	494	427	336	311	592	424	465	539
FBgn0016685	7633	7509	7984	8610	7755	8660	10247	8225	7593	7089	10373	7988	8394	8285
FBgn0016687	5882	5859	5375	6180	5723	6342	7134	5361	5457	5107	7183	5676	6000	6218
FBgn0016691	5240	4455	4745	4414	3636	4565	4472	3565	3931	3501	4839	3818	3983	4197
FBgn0016693	3117	3261	2464	3016	2904	3178	3896	3225	2978	2830	3699	3069	3174	3219
FBgn0016694	2912	3049	2483	1575	1778	1926	2442	2037	1598	1726	2057	1791	1908	2097
FBgn0016696	3731	3787	2933	4047	4300	5211	4810	3332	3776	4854	5049	3923	4503	4234
FBgn0016697	2931	2612	2808	3422	3281	3711	3649	2834	3363	2849	4235	3166	3374	3251
FBgn0016698	608	500	482	539	589	607	655	488	512	530	703	560	629	669
FBgn0016700	2155	1987	2134	2254	2294	2262	2833	1984	1888	2297	2942	2032	2243	2401
FBgn0016701	1579	1386	1506	1524	1484	1571	1903	1231	1432	1442	1995	1417	1664	1668
FBgn0016715	373	356	335	320	251	321	389	345	249	330	303	298	279	282
FBgn0016726	13843	13824	13157	11604	11339	12915	14062	10495	11034	9645	14800	11880	12028	13087
FBgn0016754	657	733	542	728	816	710	1011	777	821	711	1033	788	949	832
FBgn0016756	3671	4320	3700	4258	4436	4433	5419	3912	4266	4227	5634	4491	5262	4885
FBgn0016762	244	267	257	215	225	262	288	237	225	221	348	227	224	241
FBgn0016792	2457	2394	2911	3507	3432	3590	4310	2926	3543	3205	4886	3334	3746	3563
FBgn0016794	1968	2018	1729	2487	2613	2610	3277	2162	2658	2354	3472	2455	2839	2716
FBgn0016797	856	809	635	522	575	604	818	643	509	608	718	499	579	729
FBgn0016917	5009	4717	5406	5956	5425	5689	7502	5608	5671	5065	7686	5540	5871	6007
FBgn0016919	16	8	15	5	11	13	17	18	9	8	9	8	7	10
FBgn0016920	56	41	45	31	27	17	34	41	23	30	40	28	30	31
FBgn0016926	6677	6215	5454	3644	3472	3926	4646	3560	3367	3145	5331	3851	3893	5249
FBgn0016930	1089	1160	1067	1392	1377	1466	1707	1114	1330	1210	1621	1310	1465	1308
FBgn0016970	266	244	324	368	362	377	388	284	386	302	479	340	355	336
FBgn0016974	65	66	50	73	69	87	76	78	65	70	77	52	64	89
FBgn0016976+FBgn0016975	420	452	337	158	206	219	287	229	176	206	259	194	228	285
FBgn0016977	6423	7811	4480	6322	7027	7302	8731	5226	6813	6902	6838	6710	7174	6051
FBgn0016978	1383	1381	780	1827	1860	2089	2474	1676	1905	1792	2301	1658	2039	1971
FBgn0016983	3407	3461	3453	4231	3851	3765	4999	3420	3901	3649	5014	3760	4061	4021
FBgn0016984	2707	2829	2342	4240	4045	3766	4910	3574	4027	3809	5202	3894	4448	3879
FBgn0017414	248	202	286	281	270	299	357	191	296	261	390	288	298	271
FBgn0017418	1613	1533	1518	1820	1818	1883	2185	1738	1757	1621	2181	1788	2032	1650
FBgn0017424	0	0	0	0	0	0	1	0	0	0	0	0	0	0
FBgn0017429	975	953	929	879	854	964	1149	881	923	777	1241	1001	917	1068
FBgn0017430	483	438	499	543	551	523	664	511	514	497	709	545	583	550
FBgn0017448	1299	1213	1312	1597	1503	1639	2008	1423	1608	1473	2228	1642	1804	1680
FBgn0017456	6	7	6	6	3	3	5	8	2	9	7	4	6	8
FBgn0017457	1296	1120	1183	1771	1643	1643	2096	1362	1655	1568	2322	1499	1725	1582
FBgn0017482	169	168	175	107	102	135	148	153	111	127	140	127	116	134
FBgn0017545	55529	51242	52996	47574	44205	52182	55729	40296	45309	39385	58768	47703	49156	53131
FBgn0017550	1558	1676	1174	2123	2058	2031	2496	2039	1970	1858	2531	2065	2305	2175
FBgn0017551	1411	1291	1519	2140	1917	2313	2321	1680	2117	1704	2698	1941	2044	1924
FBgn0017556	1	0	0	1	0	1	0	0	0	0	0	0	1	1
FBgn0017558	3441	2996	3692	3053	2868	2887	3728	3132	2832	2709	4278	3047	3309	3295
FBgn0017561	1720	2056	1268	2697	2395	2597	3042	2432	2333	2261	3059	2437	2964	2658
FBgn0017566	5268	5084	2479	3975	4011	4685	5409	4561	4140	4111	5131	4151	4974	5562
FBgn0017567	2354	2061	2244	1612	1541	1815	2059	1715	1687	1480	2274	1748	1684	2095
FBgn0017572	1840	1650	1683	1848	1742	1976	2261	1701	1728	1823	2289	1713	1856	1849
FBgn0017577	2952	2634	3097	4121	4251	4338	4833	3245	4269	3753	5661	4028	4442	3951
FBgn0017578	451	434	455	520	442	511	581	411	480	412	706	459	548	544
FBgn0017579	24716	24626	23921	20580	19393	22897	24367	20097	20105	16356	26259	20913	20763	23972
FBgn0017581	22893	26209	19523	18485	19313	20905	26987	18290	18702	20816	26123	20650	23675	23997
FBgn0017590	110	122	83	48	53	59	75	67	59	58	64	62	54	84
FBgn0019624	6872	6893	6775	5998	5435	6491	6597	5371	5591	4677	6877	5642	5537	6058
FBgn0019637	1213	1274	951	1906	1709	1833	2178	1479	1793	1686	2269	1733	2007	1706
FBgn0019643	1245	1141	1133	823	848	858	1097	846	776	690	1138	837	913	979
FBgn0019644	5278	5283	4820	4745	4326	5096	5400	4468	4215	3734	5321	4438	4579	4811
FBgn0019650	99	109	90	51	55	57	73	58	37	36	72	47	63	79
FBgn0019660	3	5	0	5	0	2	1	2	0	4	0	1	0	2
FBgn0019661	55	144	84	135	97	109	73	25	57	90	32	47	29	22
FBgn0019662	886	832	738	881	837	950	1074	789	780	807	994	807	841	888
FBgn0019686	5873	5231	6454	7155	7052	7139	8622	5969	7140	6907	10194	6926	7751	7290
FBgn0019809	4	5	0	3	1	1	2	1	1	1	0	0	2	1
FBgn0019828	0	1	0	0	0	1	2	0	1	0	0	0	0	0
FBgn0019830	2365	2370	2006	1880	1793	2136	2446	1891	1786	1821	2299	1943	2115	2220
FBgn0019886	2992	3131	2687	3162	3098	3109	3922	2908	3098	3105	4159	3137	3441	3159
FBgn0019890	1561	1585	1556	1580	1460	1480	2079	1499	1510	1428	2177	1501	1750	1749
FBgn0019925	3232	2963	3111	3677	3403	3474	4307	3295	3448	3278	4330	3244	3551	3440
FBgn0019928	26	23	32	103	103	105	61	116	71	67	111	71	101	36
FBgn0019929	301	276	262	178	160	216	241	232	191	191	243	200	187	217
FBgn0019932	875	743	899	938	939	972	1130	731	893	837	1202	838	889	901
FBgn0019936	20164	17890	17541	16022	14766	18229	17392	14117	14982	12356	18156	16102	15495	18673
FBgn0019938	2271	2579	2406	2263	2327	2272	3054	2154	2311	2193	2935	2325	2489	2537
FBgn0019940	619	532	503	213	197	225	359	292	234	205	420	332	326	468
FBgn0019947	1092	1066	1065	1380	1299	1312	1669	1169	1372	1199	1769	1345	1328	1367
FBgn0019948	1451	1332	1514	1305	1160	1322	1586	1315	1240	1103	1674	1260	1265	1454
FBgn0019949	510	509	536	579	571	558	699	486	606	569	757	598	585	568
FBgn0019952	328	384	308	255	236	277	326	235	230	238	265	252	285	294
FBgn0019957	2987	2642	2548	2597	2288	2715	2970	2165	2246	1972	2803	2423	2483	2672
FBgn0019960	3258	3502	2421	3150	2980	3314	4128	3133	3039	3147	4000	3050	3568	3593
FBgn0019968	1553	1417	1253	1056	1093	1418	1545	1076	1038	1250	1321	1112	1238	1428
FBgn0019972	1379	1255	1515	1823	1858	1964	2193	1494	1828	1642	2496	1725	1885	1843
FBgn0019982	1040	1033	951	959	844	1063	1167	979	981	828	1203	886	963	1027
FBgn0019985	86	94	108	34	40	53	61	52	43	52	51	38	40	50
FBgn0019990	1166	1297	1265	1556	1540	1651	2070	1348	1655	1638	2035	1639	1901	1701
FBgn0020018	495	463	450	500	529	559	672	385	565	495	650	500	504	533
FBgn0020224	3320	3272	3513	4749	4163	4578	5497	3699	4510	3989	6197	4301	4621	4453
FBgn0020235	7059	6991	6243	6969	6191	6917	7990	5716	5901	5562	7710	6185	6509	6863
FBgn0020236	6655	7120	5660	6102	5841	5629	8101	7306	6014	5863	7950	5961	6704	6303
FBgn0020238	15064	14858	13908	18319	16878	18243	20623	17721	16069	15354	21212	16593	17716	16898
FBgn0020248	1580	1685	1740	1660	1566	1754	2037	1665	1593	1486	1973	1639	1637	1854
FBgn0020249	1509	1348	1417	1294	1227	1318	1617	1205	1295	1160	1668	1256	1346	1407
FBgn0020251	523	555	493	517	529	605	735	506	525	534	661	502	573	605
FBgn0020255	15528	13937	14250	18287	17581	19522	21416	15815	16544	16392	22118	16926	18430	17744
FBgn0020257	363	343	271	204	228	241	328	287	229	219	337	242	268	322
FBgn0020258	19	18	13	6	12	2	6	11	4	5	13	6	7	11
FBgn0020261	1520	1801	1221	2053	1979	2158	2473	1961	2189	1986	2877	1953	2499	2232
FBgn0020269	111	140	83	62	82	55	86	64	47	72	81	64	61	56
FBgn0020270	909	993	1065	1242	1148	1194	1280	882	1001	1037	1537	1116	1136	1186
FBgn0020272	575	556	559	765	750	780	917	616	799	667	951	710	783	675
FBgn0020277	14	16	35	12	5	6	15	13	11	7	18	12	7	14
FBgn0020278	734	843	616	908	859	915	1085	824	824	789	1036	836	970	908
FBgn0020279	8831	9689	4873	12235	11401	13649	14372	10631	11661	11509	13414	11318	13588	12368
FBgn0020280	0	0	0	0	0	0	0	0	0	0	0	0	0	0
FBgn0020294	370	454	290	258	236	219	324	273	344	221	384	341	324	317
FBgn0020299	269	267	241	145	133	120	190	141	143	152	193	124	142	212
FBgn0020300	312	288	286	200	182	194	314	226	215	220	246	202	232	286
FBgn0020304	2414	2604	2090	2597	2279	2282	3244	2354	2394	2111	3540	2438	2719	2743
FBgn0020305	714	750	731	911	908	913	1055	771	875	800	1179	818	909	744
FBgn0020307	240	245	160	128	135	135	176	167	139	116	146	144	149	186
FBgn0020309	3148	3499	2640	3422	3351	3325	4613	3709	3473	3212	4550	3408	4069	3784
FBgn0020312	873	1065	1088	1498	1258	1473	1712	1157	1479	1246	1637	1359	1578	1525
FBgn0020369	2489	2339	2421	3421	3207	3215	3462	2658	3133	2732	3581	2984	3295	2920
FBgn0020370	4264	4900	4228	6330	6055	6065	7582	5418	6133	5713	7761	5839	6671	5723
FBgn0020371	0	0	0	0	0	0	0	0	0	0	0	0	0	0
FBgn0020372	191	173	201	109	97	106	119	95	73	71	101	97	88	117
FBgn0020376	1	0	0	0	0	1	3	0	0	2	1	0	1	1
FBgn0020377	2	1	16	2	7	1	1	0	0	0	0	0	0	0
FBgn0020378	108	128	63	63	69	64	100	66	61	70	90	75	60	83
FBgn0020379	571	581	495	629	637	643	796	581	656	570	846	588	780	691
FBgn0020381	497	575	464	424	426	391	565	433	416	369	529	445	464	474
FBgn0020385	1893	1760	1260	1901	1753	1816	2854	2373	1930	1949	2313	1721	2096	1945
FBgn0020386	3152	3513	3421	4041	3964	4138	4782	3270	3683	3591	4764	3550	4166	4215
FBgn0020388	906	903	831	1193	1066	1120	1329	916	1176	945	1459	1077	1165	1071
FBgn0020389	846	885	594	989	888	993	1251	1015	889	872	1055	895	949	941
FBgn0020391	88	90	67	72	53	74	82	53	63	54	77	61	53	70
FBgn0020392	3677	3362	3753	4512	4146	4755	4893	3704	4330	3765	5556	4283	4351	4216
FBgn0020399	0	2	0	0	0	0	4	1	2	0	0	0	0	2
FBgn0020407	454	455	461	562	611	650	661	538	639	556	777	605	646	584
FBgn0020412	1737	2027	1828	2206	2435	2394	2947	2159	2217	2289	2877	2237	2555	2319
FBgn0020414	1746	1558	1647	990	862	994	1208	986	872	910	1153	902	907	1097
FBgn0020415	1871	1511	1757	1334	1176	1353	1626	1280	1081	1144	1618	1192	1411	1559
FBgn0020416	1632	1217	1357	544	558	637	696	556	534	479	851	626	686	931
FBgn0020429	6	8	8	5	5	1	6	3	1	4	2	3	0	6
FBgn0020440	1279	1158	1278	1382	1451	1456	1775	1259	1434	1423	2110	1333	1506	1516
FBgn0020443	7668	7875	7140	9606	9020	10071	11825	8309	8420	8908	11346	8568	9208	8563
FBgn0020445	1568	1821	1731	2666	2478	2483	3135	2356	2401	2245	3221	2444	2775	2558
FBgn0020493	689	726	717	418	467	524	714	495	480	461	668	507	559	615
FBgn0020496	6495	6117	5731	8122	8054	8395	10168	7936	8235	7458	10192	7670	8859	7966
FBgn0020497	4721	4777	5105	6443	6158	6041	7703	5576	6200	5583	8047	5919	6650	5863
FBgn0020503	3706	3513	3468	2786	2893	3133	3822	2667	2753	2911	3378	2771	3193	3390
FBgn0020506	6	5	5	68	59	31	118	44	58	22	87	26	35	16
FBgn0020508	715	721	599	934	876	921	805	445	510	625	418	824	604	800
FBgn0020509	0	0	0	1	0	0	1	0	0	0	1	0	0	0
FBgn0020510	1461	1460	1275	1881	1900	1910	2334	1882	1986	1651	2549	1784	1993	1816
FBgn0020513	4962	4574	4490	4445	3912	4038	5780	6035	3998	3630	5133	4286	4220	4008
FBgn0020518	3	2	1	4	1	4	0	3	0	3	3	4	1	1
FBgn0020521	716	660	629	382	389	421	517	440	371	371	487	382	401	473
FBgn0020545	1587	1502	1244	1333	1301	1417	1724	1335	1326	1264	1954	1314	1551	1666
FBgn0020546+FBgn0262462	2	2	0	0	1	0	0	0	1	0	0	1	0	1
FBgn0020556	0	1	4	0	0	0	1	0	0	0	0	0	0	0
FBgn0020616	1044	1001	1128	1235	1272	1273	1567	1032	1261	1200	1714	1176	1387	1316
FBgn0020617	5	11	3	6	5	3	5	4	7	4	7	5	3	2
FBgn0020618	45329	45278	38299	40411	35662	42635	47649	36684	36823	32596	49454	39964	41901	46924
FBgn0020620	1626	1516	1562	2074	1953	2020	2351	1729	1989	1823	2508	1895	2048	1929
FBgn0020621	2566	2269	2087	2300	2315	2514	3053	1977	2231	2294	3106	2325	2749	2765
FBgn0020622	2575	2860	2965	3561	3747	3797	4813	3208	3653	3291	4620	3574	3892	3774
FBgn0020626	2114	2162	1432	2473	2175	2633	3092	2142	2208	2245	2823	2186	2548	2462
FBgn0020633	430	327	411	538	481	546	577	450	509	449	609	479	502	457
FBgn0020637	8	48	11	15	4	9	6	10	5	1	3	5	6	5
FBgn0020638	1	4	0	1	0	0	0	0	0	0	0	0	0	0
FBgn0020639	0	2	0	0	0	0	0	0	0	0	0	0	0	0
FBgn0020640	0	0	0	0	0	0	0	0	0	0	0	0	0	0
FBgn0020641	0	1	0	1	0	0	2	0	0	0	0	0	0	0
FBgn0020642	5	1	1	2	0	3	1	0	1	0	0	0	1	0
FBgn0020643	0	0	0	0	0	0	0	0	0	0	0	0	0	0
FBgn0020644	0	0	0	0	0	0	0	0	0	0	0	0	0	0
FBgn0020645	0	0	0	0	0	0	0	0	0	0	0	0	0	0
FBgn0020646	0	0	0	0	0	0	0	0	0	0	0	0	0	0
FBgn0020647	1845	1960	1396	1583	1752	1759	2276	1628	1691	1569	2164	1656	1947	1849
FBgn0020653	7488	7321	4931	7009	7026	8498	9168	7435	7319	7220	8626	7405	8402	8402
FBgn0020655	1881	1978	1644	2671	2396	2631	3061	2336	2463	2319	3046	2452	2556	2442
FBgn0020660	249	222	239	212	137	249	271	225	201	196	289	252	247	246
FBgn0020762	687	645	591	468	501	503	617	633	416	455	523	471	506	506
FBgn0020764	2977	2938	2237	1947	1755	1957	2766	2199	2048	1693	2657	2056	2321	2459
FBgn0020765	4	2	2	1	0	1	1	0	3	0	2	0	0	4
FBgn0020766	715	685	592	624	513	625	754	600	624	494	776	590	577	702
FBgn0020767	1248	1339	1089	1239	1351	1378	1631	1222	1222	1253	1666	1242	1380	1496
FBgn0020880	4	7	5	6	4	0	2	2	3	6	1	3	3	4
FBgn0020887	1732	1934	1542	2759	2701	2669	3266	2436	2832	2422	3631	2662	2898	2580
FBgn0020906	2187	2266	1536	7523	6085	7669	4842	4629	4737	4503	4078	4777	5208	3293
FBgn0020907	372	384	364	274	275	289	403	283	266	273	314	313	265	276
FBgn0020908	2342	2346	2973	1093	1179	1341	586	473	428	353	628	473	422	535
FBgn0020909	555	550	586	604	590	562	697	523	596	536	776	579	598	594
FBgn0020910+FBgn0086056	44651	45297	34918	37923	32980	40097	43296	37765	37540	29508	46245	40004	41024	44086
FBgn0020912	371	332	201	158	180	196	280	307	247	233	314	261	254	339
FBgn0020930	707	664	646	684	687	735	847	623	667	632	889	733	755	725
FBgn0021738	8	8	2	3	2	5	8	4	1	1	6	4	2	8
FBgn0021742	2	4	3	9	4	1	10	6	5	5	1	0	1	0
FBgn0021750	545	493	466	618	626	660	737	544	596	559	786	606	619	643
FBgn0021760	2024	2217	2161	2658	2809	2814	3510	2427	2928	2688	3683	2713	3327	2629
FBgn0021761	2817	2592	2832	3554	3476	3923	4199	3021	3544	3311	4441	3331	3828	3553
FBgn0021764	2046	1820	1835	2100	2345	2550	2821	2025	2248	2287	3134	2089	2529	2320
FBgn0021765	4657	4428	3652	4682	4303	5679	5432	4482	4588	4058	5556	4479	4899	4902
FBgn0021767	46	67	36	37	24	40	59	41	51	32	46	23	46	42
FBgn0021768	1654	1677	1666	2072	2091	2013	2545	1793	1810	1774	2363	1876	2027	1929
FBgn0021776	91	69	49	59	38	78	62	41	50	36	48	44	22	46
FBgn0021795	2521	2539	2243	2775	2355	2784	3225	2398	2335	2191	2726	2461	2590	2563
FBgn0021796	1179	1172	1082	1337	1345	1490	1643	1141	1338	1286	1579	1310	1354	1271
FBgn0021800	1893	1841	1636	2028	2243	2302	2989	2223	2015	2141	2423	2199	2441	2381
FBgn0021814	600	633	596	622	611	630	708	523	597	536	813	590	622	655
FBgn0021818	1301	1546	1331	1815	2052	1943	2382	1738	1898	1906	2462	1783	2108	1919
FBgn0021825	1012	968	907	1280	1125	1182	1376	1092	1184	1134	1412	1078	1287	1143
FBgn0021847	964	885	1046	1124	1133	1077	1318	903	1173	932	1436	1038	1228	1120
FBgn0021856	858	746	717	816	745	867	942	678	795	743	910	737	810	771
FBgn0021872	6496	6771	3728	5230	4987	5787	7077	5963	5385	5046	6427	5904	5985	6592
FBgn0021874	461	515	412	410	349	457	489	358	391	316	487	455	354	462
FBgn0021875	493	471	477	366	371	405	467	374	372	331	488	364	404	514
FBgn0021895	2000	2081	1874	2189	2078	2131	2687	1994	2036	1910	2655	2078	2149	2254
FBgn0021906	5599	5277	4504	4027	3783	4607	5573	3978	3948	3792	5297	3960	4287	5103
FBgn0021944	1030	925	862	1150	1002	1274	1315	1024	1106	1044	1299	1078	1102	1241
FBgn0021967	2100	1911	2076	1714	1598	1837	2100	1557	1574	1464	2087	1657	1671	1747
FBgn0021979	3565	3412	3274	3490	3035	3792	4031	3321	3352	3056	4362	3462	3725	3779
[truncated: 15,157 more rows]

## Sheet: DE before recovery
ID	baseMean	log2FoldChange	lfcSE	stat	pvalue	padj	weight	chromosome	source	site_class	start	finish	gene_version	gene_name	gene_source	gene_biotype	sig
FBgn0000014	162.396	0.749043	0.164069	4.5654	4.98541e-06	3.07493e-05	1.26949	3R	FlyBase	gene	16807214	16830049	1	abd-A	FlyBase	protein_coding	TRUE
FBgn0000015	67.3802	0.683123	0.19895	3.43364	0.00059554	0.0019825	1.27856	3R	FlyBase	gene	16927210	16972236	1	Abd-B	FlyBase	protein_coding	TRUE
FBgn0000017	2808.12	-0.541858	0.101678	-5.32918	9.86562e-08	1.26926e-06	0.924435	3L	FlyBase	gene	16615866	16647882	1	Abl	FlyBase	protein_coding	TRUE
FBgn0000024	282.337	1.07216	0.147686	7.25975	3.87819e-13	1.24683e-11	1.32364	3R	FlyBase	gene	13222951	13259517	1	Ace	FlyBase	protein_coding	TRUE
FBgn0000028	18.5601	0.531367	0.227094	2.33985	0.0192915	0.0394831	1.27574	X	FlyBase	gene	15350239	15379064	1	acj6	FlyBase	protein_coding	TRUE
FBgn0000032	2070.78	-0.316351	0.0644259	-4.91031	9.0934e-07	6.97929e-06	1.26096	3R	FlyBase	gene	29991144	29993411	1	Acph-1	FlyBase	protein_coding	TRUE
FBgn0000036	37.0481	0.689263	0.225386	3.05815	0.00222708	0.00598613	1.33583	3R	FlyBase	gene	24393896	24457157	1	nAChRalpha1	FlyBase	protein_coding	TRUE
FBgn0000037	51.6312	0.67641	0.201392	3.35868	0.000783161	0.00244159	1.32364	2R	FlyBase	gene	24378630	24390294	1	mAChR-A	FlyBase	protein_coding	TRUE
FBgn0000038	265.129	1.01764	0.146763	6.93389	4.09434e-12	1.09783e-10	1.26949	3L	FlyBase	gene	4429349	4435993	1	nAChRbeta1	FlyBase	protein_coding	TRUE
FBgn0000039	29.114	0.74314	0.22111	3.36095	0.000776747	0.00242449	1.32364	3R	FlyBase	gene	24485428	24491147	1	nAChRalpha2	FlyBase	protein_coding	TRUE
FBgn0000042	55467.5	-0.167483	0.0632239	-2.64904	0.00807209	0.0258889	0.875804	X	FlyBase	gene	5900861	5905399	1	Act5C	FlyBase	protein_coding	TRUE
FBgn0000043	5926.47	-0.275835	0.0616433	-4.47469	7.65207e-06	5.93721e-05	0.924435	2R	FlyBase	gene	6013910	6015689	1	Act42A	FlyBase	protein_coding	TRUE
FBgn0000045	1581.63	0.833057	0.100777	8.26634	1.3813e-16	9.39007e-15	1.33747	3L	FlyBase	gene	21985210	21987190	1	Act79B	FlyBase	protein_coding	TRUE
FBgn0000046	1317.49	0.800898	0.116245	6.88975	5.58895e-12	1.21199e-10	1.55818	3R	FlyBase	gene	13425983	13428375	1	Act87E	FlyBase	protein_coding	TRUE
FBgn0000047	183.529	1.05041	0.216222	4.85804	1.18553e-06	8.92601e-06	1.23984	3R	FlyBase	gene	15439969	15442177	1	Act88F	FlyBase	protein_coding	TRUE
FBgn0000054	1328.46	-0.226602	0.0922222	-2.45713	0.0140051	0.0265729	1.47385	2R	FlyBase	gene	6662265	6668085	1	Adf1	FlyBase	protein_coding	TRUE
FBgn0000055+FBgn0000056	28506.3	-0.227981	0.0914999	-2.4916	0.0127168	0.0384999	0.866352	2L	FlyBase	gene	14615552	14618902	1	FBgn0000055+FBgn0000056	FlyBase	protein_coding	TRUE
FBgn0000057	900.57	-0.246107	0.0860483	-2.86011	0.004235	0.00954358	1.47385	2R	FlyBase	gene	18151704	18154060	1	adp	FlyBase	protein_coding	TRUE
FBgn0000063	689.036	-0.390201	0.126131	-3.09362	0.00197733	0.00564831	1.26949	3R	FlyBase	gene	17671271	17673828	1	ald	FlyBase	protein_coding	TRUE
FBgn0000064	17791	0.535922	0.0898534	5.96441	2.45525e-09	4.26627e-08	1.05204	3R	FlyBase	gene	26254069	26261591	1	Ald	FlyBase	protein_coding	TRUE
FBgn0000078	2177.19	-0.57729	0.206357	-2.79752	0.0051496	0.0129447	1.26096	2R	FlyBase	gene	17124764	17126369	1	Amy-d	FlyBase	protein_coding	TRUE
FBgn0000079	6965.02	-0.635645	0.185328	-3.42983	0.000603953	0.00281209	0.866352	2R	FlyBase	gene	17118636	17120303	1	Amy-p	FlyBase	protein_coding	TRUE
FBgn0000083	2423.32	0.335756	0.0719115	4.66902	3.02646e-06	2.00542e-05	1.26096	3R	FlyBase	gene	21065241	21070917	1	AnxB9	FlyBase	protein_coding	TRUE
FBgn0000097	1723.08	-0.23937	0.0704641	-3.39704	0.000681179	0.00198882	1.45599	2L	FlyBase	gene	2156484	2178754	1	aop	FlyBase	protein_coding	TRUE
FBgn0000099	355.131	0.546015	0.128444	4.25098	2.12837e-05	0.000109498	1.27856	2R	FlyBase	gene	5706202	5727525	1	ap	FlyBase	protein_coding	TRUE
FBgn0000108	551.769	1.00354	0.137583	7.29412	3.00627e-13	8.52019e-12	1.5629	X	FlyBase	gene	530501	579044	1	Appl	FlyBase	protein_coding	TRUE
FBgn0000114	16395.6	-0.365464	0.0509851	-7.16805	7.60718e-13	3.31074e-11	0.866352	2L	FlyBase	gene	12175004	12313438	1	aret	FlyBase	protein_coding	TRUE
FBgn0000115	1056.75	-0.245343	0.084278	-2.91112	0.00360136	0.00791028	1.55818	3L	FlyBase	gene	15983135	15984362	1	Arl1	FlyBase	protein_coding	TRUE
FBgn0000117	8358.25	-0.231953	0.0715666	-3.24109	0.00119075	0.00426449	1.05204	X	FlyBase	gene	1891401	1900646	1	arm	FlyBase	protein_coding	TRUE
FBgn0000120	2393.41	1.08566	0.129122	8.408	4.17069e-17	2.84803e-15	1.45599	2L	FlyBase	gene	18078269	18081307	1	Arr1	FlyBase	protein_coding	TRUE
FBgn0000121	3659.87	1.25157	0.126734	9.87557	5.31306e-23	1.29249e-20	1.05204	3L	FlyBase	gene	8647261	8648936	1	Arr2	FlyBase	protein_coding	TRUE
FBgn0000140	3855.19	-0.589576	0.0804671	-7.32693	2.35492e-13	1.17027e-11	0.866352	3R	FlyBase	gene	24753849	24760513	1	asp	FlyBase	protein_coding	TRUE
FBgn0000146	2349.48	-0.148133	0.0722026	-2.05163	0.0402052	0.0928811	0.971456	2L	FlyBase	gene	10997819	11001476	1	aub	FlyBase	protein_coding	TRUE
FBgn0000147	1126.2	-0.369081	0.109383	-3.37421	0.000740273	0.00211758	1.47385	3R	FlyBase	gene	11963124	11964826	1	aurA	FlyBase	protein_coding	TRUE
FBgn0000153	331.638	1.11098	0.132583	8.37953	5.31411e-17	3.92055e-15	1.32364	2L	FlyBase	gene	13821248	13823979	1	b	FlyBase	protein_coding	TRUE
FBgn0000157	60.1086	0.934968	0.200149	4.67135	2.99221e-06	1.85309e-05	1.36988	2R	FlyBase	gene	24814822	24835667	1	Dll	FlyBase	protein_coding	TRUE
FBgn0000158	691.105	-0.746013	0.130864	-5.70067	1.19339e-08	1.23134e-07	1.5629	3R	FlyBase	gene	25243039	25245057	1	bam	FlyBase	protein_coding	TRUE
FBgn0000166	1763.84	-0.56311	0.109573	-5.13914	2.75999e-07	2.41606e-06	1.26096	3R	FlyBase	gene	6755842	6759466	1	bcd	FlyBase	protein_coding	TRUE
FBgn0000179	25.3879	0.470812	0.224324	2.0988	0.0358344	0.0670011	1.27856	X	FlyBase	gene	4412856	4485647	1	bi	FlyBase	protein_coding	TRUE
FBgn0000182+FBgn0266459	25403.3	-0.622927	0.0610464	-10.2042	1.89976e-24	6.58803e-22	0.866352	2L	FlyBase	gene	16042047	16048757	1	FBgn0000182+FBgn0266459	FlyBase	protein_coding	TRUE
FBgn0000183	4402.81	-0.342762	0.0770213	-4.45022	8.57805e-06	6.55969e-05	0.924435	2L	FlyBase	gene	17459605	17473215	1	BicD	FlyBase	protein_coding	TRUE
FBgn0000206	70.4736	0.84219	0.202814	4.15253	3.28818e-05	0.00015058	1.36988	3R	FlyBase	gene	25961994	25966948	1	boss	FlyBase	protein_coding	TRUE
FBgn0000212	4184.42	-0.377499	0.140536	-2.68613	0.0072285	0.0224758	0.924435	3L	FlyBase	gene	15970082	15982869	1	brm	FlyBase	protein_coding	TRUE
FBgn0000229	679.675	0.308387	0.110807	2.7831	0.00538428	0.0132965	1.27856	2L	FlyBase	gene	10247502	10250501	1	bsk	FlyBase	protein_coding	TRUE
FBgn0000244	854.805	0.598454	0.111143	5.38452	7.26372e-08	6.21215e-07	1.53753	3R	FlyBase	gene	9528238	9533011	1	by	FlyBase	protein_coding	TRUE
FBgn0000247	1510.41	-0.214557	0.0763824	-2.80899	0.00496976	0.0110978	1.45277	3R	FlyBase	gene	29806811	29815047	1	ca	FlyBase	protein_coding	TRUE
FBgn0000250	6462.57	-0.273013	0.0660378	-4.13419	3.56204e-05	0.000218354	0.95772	2L	FlyBase	gene	16313036	16326207	1	cact	FlyBase	protein_coding	TRUE
FBgn0000251	3918.13	-0.427532	0.120116	-3.55931	0.000371826	0.00174801	0.924435	2L	FlyBase	gene	20770731	20783135	1	cad	FlyBase	protein_coding	TRUE
FBgn0000253	18265.4	-0.260852	0.061925	-4.21239	2.52681e-05	0.00016774	0.924435	2R	FlyBase	gene	12259398	12278809	1	Cam	FlyBase	protein_coding	TRUE
FBgn0000259	5077.6	-0.223461	0.0557204	-4.01039	6.06183e-05	0.000377579	0.866352	X	FlyBase	gene	11792533	11801587	1	CkIIbeta	FlyBase	protein_coding	TRUE
FBgn0000261	6129.14	0.64124	0.0771111	8.31579	9.11459e-17	9.02385e-15	0.924435	3L	FlyBase	gene	18822604	18828188	1	Cat	FlyBase	protein_coding	TRUE
FBgn0000273	3507.34	-0.195947	0.0669656	-2.92609	0.00343257	0.0106599	1.05204	2L	FlyBase	gene	9682315	9699297	1	Pka-C1	FlyBase	protein_coding	TRUE
FBgn0000283	5658.97	-0.451025	0.10155	-4.4414	8.93761e-06	6.58686e-05	0.95772	3R	FlyBase	gene	15270432	15275241	1	Cp190	FlyBase	protein_coding	TRUE
FBgn0000287	39.1687	0.72257	0.222159	3.25249	0.001144	0.00349095	1.27574	2L	FlyBase	gene	11358873	11373636	1	salr	FlyBase	protein_coding	TRUE
FBgn0000289	4089.02	-0.250643	0.0655699	-3.82253	0.000132088	0.000746128	0.866352	2R	FlyBase	gene	14173693	14182838	1	cg	FlyBase	protein_coding	TRUE
FBgn0000303	23.3294	0.88521	0.227089	3.89808	9.69581e-05	0.000410177	1.2618	3R	FlyBase	gene	18705501	18732344	1	Cha	FlyBase	protein_coding	TRUE
FBgn0000308	10229.6	-0.132643	0.0598438	-2.21648	0.0266587	0.0613845	1.05204	2L	FlyBase	gene	5972115	5981018	1	chic	FlyBase	protein_coding	TRUE
FBgn0000317	1121.71	-0.235288	0.0847413	-2.77655	0.00549397	0.011401	1.55818	2L	FlyBase	gene	15044963	15057862	1	ck	FlyBase	protein_coding	TRUE
FBgn0000320	262.251	0.397475	0.186479	2.13147	0.0330504	0.0606139	1.32364	2L	FlyBase	gene	6527447	6546976	1	eya	FlyBase	protein_coding	TRUE
FBgn0000351	1149.8	-0.569902	0.107051	-5.32363	1.01718e-07	8.61599e-07	1.47385	2L	FlyBase	gene	6674682	6676635	1	cort	FlyBase	protein_coding	TRUE
FBgn0000352	1955.39	-0.534434	0.0872899	-6.12252	9.21069e-10	1.43766e-08	1.33747	2R	FlyBase	gene	7382176	7387115	1	cos	FlyBase	protein_coding	TRUE
FBgn0000355	33357.8	-0.956103	0.184219	-5.19003	2.10259e-07	2.50064e-06	0.924435	3L	FlyBase	gene	8728481	8729066	1	Cp15	FlyBase	protein_coding	TRUE
FBgn0000356	5821.54	-0.774065	0.226488	-3.41769	0.00063155	0.00291675	0.866352	3L	FlyBase	gene	8731944	8732599	1	Cp16	FlyBase	protein_coding	TRUE
FBgn0000358	11571.7	-0.907815	0.224441	-4.04478	5.23718e-05	0.000331652	0.866352	3L	FlyBase	gene	8729865	8730604	1	Cp19	FlyBase	protein_coding	TRUE
FBgn0000359	31707.8	-0.507389	0.227147	-2.23375	0.0254998	0.0660796	0.924435	X	FlyBase	gene	8479319	8480523	1	Cp36	FlyBase	protein_coding	TRUE
FBgn0000360	41701.7	-0.520852	0.226471	-2.29986	0.0214562	0.0552765	0.95772	X	FlyBase	gene	8481837	8483311	1	Cp38	FlyBase	protein_coding	TRUE
FBgn0000370	12234.3	0.253687	0.064785	3.91583	9.00932e-05	0.000504821	0.924435	2L	FlyBase	gene	21310866	21319527	1	crc	FlyBase	protein_coding	TRUE
FBgn0000376	2507.07	-0.55002	0.0665315	-8.26706	1.37309e-16	8.68874e-15	1.45599	X	FlyBase	gene	2734248	2738773	1	crm	FlyBase	protein_coding	TRUE
FBgn0000377	1083.03	-0.291962	0.0963943	-3.02883	0.00245501	0.00570605	1.55818	X	FlyBase	gene	2247594	2249983	1	crn	FlyBase	protein_coding	TRUE
FBgn0000382	3629.36	-0.140447	0.0628775	-2.23366	0.0255057	0.0590297	1.05204	X	FlyBase	gene	2094234	2115701	1	csw	FlyBase	protein_coding	TRUE
FBgn0000384	1544.82	-0.247807	0.107545	-2.30422	0.02121	0.054026	0.971456	2L	FlyBase	gene	22981816	22992951	1	cta	FlyBase	protein_coding	TRUE
FBgn0000394	235.366	0.474196	0.131455	3.60728	0.000309421	0.00108922	1.32364	X	FlyBase	gene	5690002	5693084	1	cv	FlyBase	protein_coding	TRUE
FBgn0000395	148.276	0.616735	0.168264	3.66528	0.00024707	0.00105219	1.09856	2R	FlyBase	gene	21355015	21379464	1	cv-2	FlyBase	protein_coding	TRUE
FBgn0000404	20164.1	-0.341262	0.0687317	-4.96512	6.86576e-07	6.38747e-06	1.05204	3L	FlyBase	gene	11826719	11833578	1	CycA	FlyBase	protein_coding	TRUE
FBgn0000405	50950.2	-0.490474	0.066128	-7.41705	1.1976e-13	5.28988e-12	1.05204	2R	FlyBase	gene	22803521	22806948	1	CycB	FlyBase	protein_coding	TRUE
FBgn0000406	3921.6	0.262022	0.103962	2.52036	0.0117235	0.0359362	0.866352	2L	FlyBase	gene	16788774	16790721	1	Cyt-b5-r	FlyBase	protein_coding	TRUE
FBgn0000409	5717.08	0.477851	0.0805642	5.9313	3.00547e-09	5.56015e-08	0.95772	2L	FlyBase	gene	16719932	16722644	1	Cyt-c-p	FlyBase	protein_coding	TRUE
FBgn0000411	28.9792	0.473417	0.219558	2.15622	0.0310662	0.0573882	1.32364	3L	FlyBase	gene	14175610	14178620	1	D	FlyBase	protein_coding	TRUE
FBgn0000412	5465.06	-0.582286	0.0662943	-8.78335	1.58677e-18	2.20105e-16	0.866352	3R	FlyBase	gene	9238083	9240654	1	D1	FlyBase	protein_coding	TRUE
FBgn0000413	2920.25	-0.520576	0.113209	-4.59835	4.25842e-06	3.73939e-05	0.875804	2L	FlyBase	gene	10388105	10393228	1	da	FlyBase	protein_coding	TRUE
FBgn0000414	1701.12	-0.288149	0.0903147	-3.1905	0.00142028	0.00424956	1.26096	3L	FlyBase	gene	16712126	16724575	1	Dab	FlyBase	protein_coding	TRUE
FBgn0000422	167.697	0.569784	0.157387	3.62027	0.000294293	0.00122631	1.09856	2L	FlyBase	gene	19116483	19120306	1	Ddc	FlyBase	protein_coding	TRUE
FBgn0000426	712.032	-0.22699	0.118955	-1.9082	0.0563651	0.0828061	1.5629	2R	FlyBase	gene	12183844	12184310	1	SmF	FlyBase	protein_coding	TRUE
FBgn0000427	21743	-0.735431	0.203064	-3.62167	0.000292706	0.00126943	1.05204	X	FlyBase	gene	7867161	7873222	1	2001-12-01	FlyBase	protein_coding	TRUE
FBgn0000454	6028.11	-0.272314	0.0655332	-4.15536	3.24771e-05	0.000185896	1.05204	3R	FlyBase	gene	13782288	13785676	1	Dip-B	FlyBase	protein_coding	TRUE
FBgn0000459	105.834	0.937421	0.186553	5.02495	5.03563e-07	4.04378e-06	1.27574	X	FlyBase	gene	16210598	16216750	1	disco	FlyBase	protein_coding	TRUE
FBgn0000463	1716.62	-0.493218	0.0813751	-6.06105	1.3524e-09	2.67957e-08	0.971456	3R	FlyBase	gene	19302731	19326217	1	Dl	FlyBase	protein_coding	TRUE
FBgn0000473	456.448	0.500176	0.143686	3.48103	0.000499485	0.00170582	1.27856	2R	FlyBase	gene	6779749	6781491	1	Cyp6a2	FlyBase	protein_coding	TRUE
FBgn0000479	1982.65	-0.174506	0.0814864	-2.14153	0.0322309	0.0548005	1.45277	X	FlyBase	gene	3176440	3343767	1	dnc	FlyBase	protein_coding	TRUE
FBgn0000482	539.887	-0.33206	0.106185	-3.12718	0.00176494	0.00448133	1.47385	X	FlyBase	gene	1665052	1668451	1	dor	FlyBase	protein_coding	TRUE
FBgn0000489	749.301	0.42918	0.0989632	4.33676	1.44598e-05	6.55027e-05	1.5629	3L	FlyBase	gene	15925805	15954797	1	Pka-C3	FlyBase	protein_coding	TRUE
FBgn0000490	144.203	0.617106	0.163499	3.77437	0.000160412	0.00063386	1.26949	2L	FlyBase	gene	2428372	2459823	1	dpp	FlyBase	protein_coding	TRUE
FBgn0000499	1486.33	-0.550138	0.0754048	-7.2958	2.96895e-13	1.02325e-11	1.26096	X	FlyBase	gene	11355881	11358724	1	dsh	FlyBase	protein_coding	TRUE
FBgn0000500	36.6215	0.944902	0.218394	4.32659	1.51433e-05	8.11521e-05	1.27856	3R	FlyBase	gene	4189692	4190260	1	Dsk	FlyBase	protein_coding	TRUE
FBgn0000504	437.758	0.511693	0.130552	3.91945	8.87524e-05	0.000374882	1.27856	3R	FlyBase	gene	7924323	7967408	1	dsx	FlyBase	protein_coding	TRUE
FBgn0000520	571.007	-0.479519	0.113207	-4.23578	2.27755e-05	0.00010355	1.45718	X	FlyBase	gene	2727698	2730042	1	dwg	FlyBase	protein_coding	TRUE
FBgn0000524	1959.86	-0.597373	0.0783338	-7.626	2.42154e-14	9.10505e-13	1.45277	X	FlyBase	gene	6533999	6538575	1	dx	FlyBase	protein_coding	TRUE
FBgn0000527	26.3562	0.588516	0.22681	2.59476	0.00946577	0.0214273	1.27856	3R	FlyBase	gene	21229839	21237177	1	e	FlyBase	protein_coding	TRUE
FBgn0000533	622.702	-0.213646	0.103943	-2.05542	0.0398382	0.061672	1.5629	3R	FlyBase	gene	15328729	15330408	1	ea	FlyBase	protein_coding	TRUE
FBgn0000535	87.2422	0.95308	0.19803	4.81281	1.4882e-06	1.05551e-05	1.27856	X	FlyBase	gene	14955477	15009989	1	eag	FlyBase	protein_coding	TRUE
FBgn0000536	2667.87	0.204419	0.0801548	2.55031	0.0107628	0.0306813	0.95772	X	FlyBase	gene	16278328	16285618	1	eas	FlyBase	protein_coding	TRUE
FBgn0000541	7050.25	-0.354518	0.0761173	-4.65752	3.20042e-06	2.75131e-05	0.924435	3L	FlyBase	gene	233926	246912	1	E(bx)	FlyBase	protein_coding	TRUE
FBgn0000543	833.712	-0.291949	0.0840931	-3.47173	0.000517107	0.00148235	1.55818	3L	FlyBase	gene	2263581	2265857	1	ecd	FlyBase	protein_coding	TRUE
FBgn0000546	1492.89	-0.224247	0.0736325	-3.04549	0.00232301	0.00812792	0.971456	2R	FlyBase	gene	6087873	6169087	1	EcR	FlyBase	protein_coding	TRUE
FBgn0000547	2440.15	-0.25852	0.088514	-2.92067	0.00349279	0.00877905	1.33747	2L	FlyBase	gene	4031377	4115749	1	ed	FlyBase	protein_coding	TRUE
FBgn0000556	268420	0.196687	0.0834025	2.35829	0.0183594	0.0484411	0.95772	2R	FlyBase	gene	11891135	11895762	1	Ef1alpha48D	FlyBase	protein_coding	TRUE
FBgn0000557	1156.71	0.939885	0.117674	7.98719	1.38051e-15	6.54773e-14	1.55818	3R	FlyBase	gene	31738468	31743306	1	Ef1alpha100E	FlyBase	protein_coding	TRUE
FBgn0000559	104692	0.167438	0.0588765	2.84389	0.00445668	0.0157111	0.866352	2L	FlyBase	gene	21677913	21682164	1	EF2	FlyBase	protein_coding	TRUE
FBgn0000562	3135.65	-0.198208	0.0657907	-3.0127	0.00258933	0.00933662	0.924435	2R	FlyBase	gene	23734904	23746829	1	egl	FlyBase	protein_coding	TRUE
FBgn0000565	1248.73	0.275887	0.148616	1.85637	0.0634009	0.0916286	1.55818	3L	FlyBase	gene	15511052	15513202	1	Eip71CD	FlyBase	protein_coding	TRUE
FBgn0000568	1115.53	0.531771	0.145568	3.65308	0.000259118	0.000802931	1.5629	3L	FlyBase	gene	17950953	18064696	1	Eip75B	FlyBase	protein_coding	TRUE
FBgn0000578	1692.64	-0.488549	0.075572	-6.46468	1.01514e-10	2.10318e-09	1.26096	2R	FlyBase	gene	19141632	19163705	1	ena	FlyBase	protein_coding	TRUE
FBgn0000579	23965.6	-0.237492	0.109479	-2.16928	0.0300615	0.0801369	0.866352	2L	FlyBase	gene	1724768	1729636	1	Eno	FlyBase	protein_coding	TRUE
FBgn0000581	4582.82	-0.494877	0.103785	-4.76829	1.85792e-06	1.66936e-05	0.95772	2R	FlyBase	gene	11452043	11465270	1	E(Pc)	FlyBase	protein_coding	TRUE
FBgn0000588	961.214	-0.456902	0.130335	-3.50559	0.000455601	0.00140382	1.45718	2L	FlyBase	gene	11827204	11829405	1	esc	FlyBase	protein_coding	TRUE
FBgn0000592	1461.99	0.398641	0.122147	3.26362	0.00109997	0.00340938	1.26096	3L	FlyBase	gene	12188818	12190705	1	Est-6	FlyBase	protein_coding	TRUE
FBgn0000615	5327.28	-0.293664	0.0717573	-4.09246	4.26814e-05	0.00025609	0.95772	2R	FlyBase	gene	20667427	20671083	1	exu	FlyBase	protein_coding	TRUE
FBgn0000617	536.383	-0.417062	0.10225	-4.07883	4.52621e-05	0.000211112	1.26949	X	FlyBase	gene	17842161	17843348	1	e(y)1	FlyBase	protein_coding	TRUE
FBgn0000629	1358.05	-0.306471	0.0979605	-3.12851	0.00175693	0.00450799	1.45599	3L	FlyBase	gene	10634575	10638130	1	E(z)	FlyBase	protein_coding	TRUE
FBgn0000633	45.1038	0.835591	0.209592	3.98676	6.69817e-05	0.000293294	1.27574	2R	FlyBase	gene	13623044	13749367	1	fas	FlyBase	protein_coding	TRUE
FBgn0000635	883.191	0.642594	0.124372	5.16673	2.38231e-07	1.85536e-06	1.47385	X	FlyBase	gene	4132887	4206093	1	Fas2	FlyBase	protein_coding	TRUE
FBgn0000644	968.203	-0.635827	0.225439	-2.82039	0.00479648	0.0106351	1.47385	X	FlyBase	gene	3173376	3174474	1	Fcp3C	FlyBase	protein_coding	TRUE
FBgn0000659	299.432	0.682689	0.161608	4.22436	2.39623e-05	0.000139108	1.09856	3R	FlyBase	gene	28580976	28585264	1	fkh	FlyBase	protein_coding	TRUE
FBgn0000662	2334.13	-0.346857	0.0685844	-5.05736	4.2509e-07	3.52149e-06	1.26096	2R	FlyBase	gene	13819624	13824553	1	fl(2)d	FlyBase	protein_coding	TRUE
FBgn0000709	2027.53	-0.339246	0.0746897	-4.54207	5.5705e-06	4.32331e-05	0.971456	X	FlyBase	gene	21339741	21345088	1	fliI	FlyBase	protein_coding	TRUE
FBgn0000715	57.787	1.14969	0.197831	5.81146	6.19295e-09	7.65657e-08	1.36988	2R	FlyBase	gene	9906294	9910457	1	FMRFa	FlyBase	protein_coding	TRUE
FBgn0000719	1499.01	-0.16877	0.0874981	-1.92885	0.0537501	0.0845712	1.45277	X	FlyBase	gene	22824317	22855194	1	fog	FlyBase	protein_coding	TRUE
FBgn0000721	7688.1	-0.198661	0.057265	-3.46915	0.000522116	0.00227688	0.95772	2L	FlyBase	gene	3622074	3656953	1	for	FlyBase	protein_coding	TRUE
FBgn0000723	391.245	0.827846	0.116935	7.07954	1.44637e-12	4.1469e-11	1.27856	3R	FlyBase	gene	9367603	9394546	1	FER	FlyBase	protein_coding	TRUE
FBgn0000808	152.534	-0.404471	0.148219	-2.72888	0.00635501	0.014814	1.32364	X	FlyBase	gene	11985534	11987764	1	gd	FlyBase	protein_coding	TRUE
FBgn0000810	1498	-0.182629	0.0697252	-2.61927	0.00881171	0.0180813	1.45277	X	FlyBase	gene	2242138	2246041	1	fs(1)K10	FlyBase	protein_coding	TRUE
FBgn0000826	985.71	-0.558858	0.0938716	-5.95343	2.62579e-09	3.19028e-08	1.55818	X	FlyBase	gene	1356488	1357601	1	png	FlyBase	protein_coding	TRUE
FBgn0000927	4109.64	-0.677567	0.144561	-4.68706	2.7716e-06	2.54867e-05	0.875804	X	FlyBase	gene	2724286	2726577	1	fs(1)Ya	FlyBase	protein_coding	TRUE
FBgn0000996	4485.44	-0.569785	0.0937635	-6.07683	1.22584e-09	2.71215e-08	0.866352	2R	FlyBase	gene	15376619	15380988	1	dup	FlyBase	protein_coding	TRUE
FBgn0001079	653.403	-0.280836	0.109229	-2.57108	0.0101382	0.020145	1.47385	X	FlyBase	gene	18657755	18661204	1	fu	FlyBase	protein_coding	TRUE
FBgn0001085	1672.18	-0.465561	0.0850973	-5.47092	4.47697e-08	4.60759e-07	1.33747	3L	FlyBase	gene	14274343	14368639	1	fz	FlyBase	protein_coding	TRUE
FBgn0001086	2491.68	-0.507025	0.110491	-4.58883	4.45738e-06	2.48695e-05	1.45277	2L	FlyBase	gene	16310956	16313097	1	fzy	FlyBase	protein_coding	TRUE
FBgn0001087	2416.77	-0.430718	0.0670167	-6.42702	1.30129e-10	2.2831e-09	1.45599	X	FlyBase	gene	13727204	13736278	1	g	FlyBase	protein_coding	TRUE
FBgn0001090	546.564	0.267973	0.140933	1.90142	0.0572473	0.0881298	1.47385	X	FlyBase	gene	18794246	18797687	1	bnb	FlyBase	protein_coding	TRUE
FBgn0001092	23247.7	-0.280006	0.0618361	-4.52819	5.94901e-06	5.06936e-05	0.866352	X	FlyBase	gene	15868145	15869661	1	Gapdh2	FlyBase	protein_coding	TRUE
FBgn0001104	2994.78	-0.395118	0.0887401	-4.45253	8.48635e-06	6.87177e-05	0.866352	3L	FlyBase	gene	6972750	6980044	1	Galphai	FlyBase	protein_coding	TRUE
FBgn0001105	7138.69	-0.254512	0.0534518	-4.76153	1.92131e-06	1.87914e-05	0.866352	X	FlyBase	gene	15860115	15866175	1	Gbeta13F	FlyBase	protein_coding	TRUE
FBgn0001108	3186.66	-0.3757	0.0823134	-4.56426	5.0126e-06	3.67042e-05	1.05204	3L	FlyBase	gene	13929387	13934656	1	Gl	FlyBase	protein_coding	TRUE
FBgn0001112	71.3034	0.926458	0.190737	4.85724	1.19031e-06	8.1969e-06	1.36988	3R	FlyBase	gene	7252063	7265703	1	Gld	FlyBase	protein_coding	TRUE
FBgn0001114	2849.65	-0.63242	0.122961	-5.14325	2.70024e-07	3.26258e-06	0.875804	2L	FlyBase	gene	8672698	8676804	1	Glt	FlyBase	protein_coding	TRUE
FBgn0001120	4042.39	-0.335365	0.0847881	-3.95533	7.64303e-05	0.000458053	0.875804	3L	FlyBase	gene	14802380	14803360	1	gnu	FlyBase	protein_coding	TRUE
FBgn0001123	500.824	0.647487	0.102442	6.3205	2.60723e-10	4.00252e-09	1.5629	2R	FlyBase	gene	23942538	23946936	1	Galphas	FlyBase	protein_coding	TRUE
FBgn0001125	6705.92	-0.201314	0.0656961	-3.06433	0.00218157	0.00850241	0.866352	2L	FlyBase	gene	1984512	1987758	1	Got2	FlyBase	protein_coding	TRUE
FBgn0001128	8293.61	0.508998	0.0910658	5.58935	2.27927e-08	3.11889e-07	1.05204	2L	FlyBase	gene	5943643	5948968	1	Gpdh	FlyBase	protein_coding	TRUE
FBgn0001133	668.839	-0.272852	0.0968604	-2.81697	0.00484795	0.010729	1.47385	2R	FlyBase	gene	21009764	21011921	1	grau	FlyBase	protein_coding	TRUE
FBgn0001137	495.538	0.43109	0.103322	4.1723	3.01537e-05	0.000148285	1.27856	2L	FlyBase	gene	8431086	8433598	1	grk	FlyBase	protein_coding	TRUE
FBgn0001139	4567.95	-0.483142	0.0746529	-6.47184	9.68164e-11	2.54492e-09	0.95772	3R	FlyBase	gene	26041736	26049911	1	gro	FlyBase	protein_coding	TRUE
FBgn0001145	3969.72	0.574128	0.0991711	5.78927	7.06939e-09	1.19452e-07	0.95772	X	FlyBase	gene	11422832	11430197	1	Gs2	FlyBase	protein_coding	TRUE
FBgn0001149	8977.72	-0.261735	0.111097	-2.35591	0.0184773	0.0486682	0.95772	3R	FlyBase	gene	12367817	12369268	1	GstD1	FlyBase	protein_coding	TRUE
FBgn0001168	734.773	0.805321	0.127387	6.32186	2.58431e-10	4.81737e-09	1.26949	3L	FlyBase	gene	8675759	8679253	1	h	FlyBase	protein_coding	TRUE
FBgn0001169	2855.71	-0.651316	0.0776707	-8.38561	5.04647e-17	5.53002e-15	0.875804	3R	FlyBase	gene	20621938	20628915	1	H	FlyBase	protein_coding	TRUE
FBgn0001179	926.889	-0.259375	0.0843855	-3.07369	0.00211427	0.00500993	1.55818	3L	FlyBase	gene	10631079	10633969	1	hay	FlyBase	protein_coding	TRUE
FBgn0001180	1763.01	-0.623901	0.0941101	-6.62947	3.36885e-11	6.76038e-10	1.45599	3R	FlyBase	gene	8690980	8697822	1	hb	FlyBase	protein_coding	TRUE
FBgn0001197	8517.4	-0.334644	0.0725992	-4.60947	4.037e-06	3.28009e-05	0.95772	3R	FlyBase	gene	26866929	26869220	1	His2Av	FlyBase	protein_coding	TRUE
FBgn0001206	1089.12	-0.380701	0.140678	-2.70619	0.00680611	0.0144958	1.45718	X	FlyBase	gene	10590920	10595855	1	Hmr	FlyBase	protein_coding	TRUE
FBgn0001208	1808.26	0.295499	0.124604	2.3715	0.0177159	0.0327855	1.45599	3L	FlyBase	gene	7760453	7763166	1	Hn	FlyBase	protein_coding	TRUE
FBgn0001215	8114.66	-0.278448	0.0532293	-5.2311	1.68507e-07	2.06148e-06	0.924435	3R	FlyBase	gene	28599834	28605777	1	Hrb98DE	FlyBase	protein_coding	TRUE
FBgn0001216	381.754	0.997549	0.12106	8.24011	1.72051e-16	1.36988e-14	1.09856	3L	FlyBase	gene	13974061	13977761	1	Hsc70-1	FlyBase	protein_coding	TRUE
FBgn0001218	20530.5	-0.358023	0.0792801	-4.51593	6.30394e-06	5.04507e-05	0.924435	X	FlyBase	gene	11801696	11807117	1	Hsc70-3	FlyBase	protein_coding	TRUE
FBgn0001222	3188.07	-0.334549	0.0946132	-3.53597	0.000406288	0.0019757	0.875804	2R	FlyBase	gene	18130303	18134634	1	Hsf	FlyBase	protein_coding	TRUE
FBgn0001225	18088	-0.591946	0.105546	-5.60844	2.0416e-08	3.36094e-07	0.866352	3L	FlyBase	gene	9376418	9377427	1	Hsp26	FlyBase	protein_coding	TRUE
FBgn0001226	9046.06	-0.702217	0.119444	-5.87905	4.1262e-09	7.56876e-08	0.924435	3L	FlyBase	gene	9384063	9385694	1	Hsp27	FlyBase	protein_coding	TRUE
FBgn0001228+FBgn0001223	615.183	0.498551	0.113214	4.40363	1.06454e-05	5.0446e-05	1.5629	3L	FlyBase	gene	9372722	9374964	1	FBgn0001228+FBgn0001223	FlyBase	protein_coding	TRUE
FBgn0001234+FBgn0263537	1559.17	0.898897	0.11571	7.76851	7.94166e-15	3.55241e-13	1.33747	3R	FlyBase	gene	21296127	21317836	1	FBgn0001234+FBgn0263537	FlyBase	protein_coding	TRUE
FBgn0001235	508.008	0.748999	0.128479	5.82973	5.55172e-09	6.54812e-08	1.47385	3R	FlyBase	gene	10507561	10639568	1	hth	FlyBase	protein_coding	TRUE
FBgn0001250	744.648	0.779918	0.131825	5.91633	3.29198e-09	4.70307e-08	1.26949	X	FlyBase	gene	16752189	16783434	1	if	FlyBase	protein_coding	TRUE
FBgn0001257	1979.08	0.494495	0.109658	4.50944	6.50004e-06	4.97088e-05	0.971456	3L	FlyBase	gene	4224006	4236147	1	ImpL2	FlyBase	protein_coding	TRUE
FBgn0001259	8.82651	0.459417	0.214568	2.14113	0.0322635	0.0611817	1.27856	3L	FlyBase	gene	20367198	20370259	1	in	FlyBase	protein_coding	TRUE
FBgn0001263	301.376	0.90525	0.136059	6.65338	2.86445e-11	6.62062e-10	1.26949	2R	FlyBase	gene	22855688	22858794	1	inaD	FlyBase	protein_coding	TRUE
FBgn0001280	1160.44	-0.158959	0.0796113	-1.99668	0.0458595	0.0732141	1.47385	3R	FlyBase	gene	30038622	30039533	1	janA	FlyBase	protein_coding	TRUE
FBgn0001297	1727.38	0.553392	0.134726	4.10755	3.99877e-05	0.000168467	1.45599	3R	FlyBase	gene	29765995	29794113	1	kay	FlyBase	protein_coding	TRUE
FBgn0001301	1430.56	-0.217817	0.0791686	-2.7513	0.00593589	0.0129315	1.45599	2L	FlyBase	gene	18129884	18138083	1	kel	FlyBase	protein_coding	TRUE
FBgn0001308	4448.98	-0.406324	0.0963483	-4.21724	2.47306e-05	0.000173866	0.866352	2R	FlyBase	gene	16266960	16271971	1	Khc	FlyBase	protein_coding	TRUE
FBgn0001320	53.4552	0.577532	0.213051	2.71077	0.00671275	0.0159749	1.27856	3L	FlyBase	gene	20692330	20695378	1	kni	FlyBase	protein_coding	TRUE
FBgn0001323	68.7333	0.743572	0.198126	3.75302	0.000174715	0.000658346	1.32364	3L	FlyBase	gene	20597141	20620659	1	knrl	FlyBase	protein_coding	TRUE
FBgn0001324	1099.87	-0.472034	0.0973825	-4.84722	1.25204e-06	7.78815e-06	1.53753	3L	FlyBase	gene	19836614	19844944	1	kto	FlyBase	protein_coding	TRUE
FBgn0001330	872.966	-0.27954	0.091519	-3.05445	0.00225473	0.00555969	1.47385	X	FlyBase	gene	2237858	2242035	1	kz	FlyBase	protein_coding	TRUE
FBgn0001332	2892.38	-0.218851	0.0627976	-3.48502	0.000492108	0.00235738	0.866352	2R	FlyBase	gene	14481187	14497312	1	L	FlyBase	protein_coding	TRUE
FBgn0001612	1377.08	-0.449281	0.114717	-3.91643	8.98717e-05	0.000482461	0.971456	X	FlyBase	gene	13736570	13744683	1	Grip91	FlyBase	protein_coding	TRUE
FBgn0001942	34127	0.203032	0.0641922	3.16287	0.00156223	0.00587824	0.95772	2L	FlyBase	gene	5981764	5985909	1	eIF-4a	FlyBase	protein_coding	TRUE
FBgn0001965	1404.11	-0.392706	0.0733377	-5.35477	8.56674e-08	7.4806e-07	1.45599	2L	FlyBase	gene	13813816	13819824	1	Sos	FlyBase	protein_coding	TRUE
FBgn0001974	882.645	-0.480344	0.107655	-4.46189	8.12412e-06	4.21038e-05	1.45718	2L	FlyBase	gene	15009939	15011764	1	l(2)35Bd	FlyBase	protein_coding	TRUE
FBgn0001978	4370.04	-0.417002	0.077047	-5.41231	6.22184e-08	8.43287e-07	0.924435	2L	FlyBase	gene	15113480	15118069	1	stc	FlyBase	protein_coding	TRUE
FBgn0001981	61.265	0.462619	0.220236	2.10056	0.0356796	0.0628191	1.36988	2L	FlyBase	gene	15333866	15336138	1	esg	FlyBase	protein_coding	TRUE
FBgn0001986	1357.26	-0.160104	0.078129	-2.04922	0.0404401	0.0714543	1.33747	2L	FlyBase	gene	15752263	15755900	1	l(2)35Df	FlyBase	protein_coding	TRUE
FBgn0001989	1086.34	0.17601	0.0935287	1.88188	0.0598527	0.0914799	1.47385	2L	FlyBase	gene	15749319	15751078	1	l(2)35Di	FlyBase	protein_coding	TRUE
FBgn0001991	232.643	1.11111	0.144026	7.71466	1.21304e-14	6.26053e-13	1.09856	2L	FlyBase	gene	16165831	16190540	1	Ca-alpha1D	FlyBase	protein_coding	TRUE
FBgn0001994	2877.92	-0.263566	0.0630898	-4.17763	2.94562e-05	0.00018529	0.95772	2L	FlyBase	gene	16263556	16287730	1	crp	FlyBase	protein_coding	TRUE
FBgn0002036	421.508	0.241535	0.102669	2.35257	0.0186444	0.0382914	1.27856	2L	FlyBase	gene	19114401	19116570	1	CG10561	FlyBase	protein_coding	TRUE
FBgn0002044	3549.64	-0.365541	0.090551	-4.03686	5.41724e-05	0.000322782	0.924435	2L	FlyBase	gene	19493251	19497978	1	swm	FlyBase	protein_coding	TRUE
FBgn0002174	1292.61	-0.394132	0.161897	-2.43446	0.0149139	0.0280572	1.47385	2R	FlyBase	gene	23706913	23709026	1	l(2)tid	FlyBase	protein_coding	TRUE
FBgn0002183	5580.18	-0.394762	0.0695547	-5.67557	1.38227e-08	2.23884e-07	0.924435	3L	FlyBase	gene	1871574	1876312	1	dre4	FlyBase	protein_coding	TRUE
FBgn0002283	1413.64	-0.205944	0.088671	-2.32256	0.0202029	0.0367291	1.45599	3L	FlyBase	gene	16588475	16590132	1	l(3)73Ah	FlyBase	protein_coding	TRUE
FBgn0002306	173.337	0.989795	0.165451	5.9824	2.19872e-09	3.33901e-08	1.23984	3R	FlyBase	gene	7162808	7183702	1	sas	FlyBase	protein_coding	TRUE
FBgn0002413	7469.63	-0.541236	0.0665082	-8.13788	4.02252e-16	3.03685e-14	1.05204	3R	FlyBase	gene	31054085	31061210	1	dco	FlyBase	protein_coding	TRUE
FBgn0002441	2058.43	-0.53547	0.0970095	-5.51977	3.39446e-08	3.33585e-07	1.45277	3R	FlyBase	gene	27266326	27273273	1	l(3)mbt	FlyBase	protein_coding	TRUE
FBgn0002521	2516.63	-0.25343	0.0950374	-2.66664	0.00766141	0.0181083	1.26096	4	FlyBase	gene	1172469	1181628	1	pho	FlyBase	protein_coding	TRUE
FBgn0002522	22.7313	0.461992	0.22716	2.03377	0.0419745	0.0774611	1.2618	3R	FlyBase	gene	6661427	6678590	1	lab	FlyBase	protein_coding	TRUE
FBgn0002524	2097.4	-0.158138	0.0831604	-1.9016	0.0572229	0.089253	1.45277	2L	FlyBase	gene	15499127	15505018	1	lace	FlyBase	protein_coding	TRUE
FBgn0002525	4942.36	-0.413836	0.0841589	-4.91733	8.77345e-07	8.58318e-06	0.95772	2L	FlyBase	gene	5542480	5546642	1	Lam	FlyBase	protein_coding	TRUE
FBgn0002526	1490.48	0.412879	0.123642	3.3393	0.000839896	0.00270143	1.26096	3L	FlyBase	gene	6203831	6218022	1	LanA	FlyBase	protein_coding	TRUE
FBgn0002542	3456.36	-0.51753	0.084953	-6.09195	1.1154e-09	2.34527e-08	0.924435	3R	FlyBase	gene	7920431	7924491	1	lds	FlyBase	protein_coding	TRUE
FBgn0002552	1405.85	-0.437689	0.103242	-4.23944	2.24074e-05	0.000145623	0.971456	2R	FlyBase	gene	8914524	8918234	1	lin	FlyBase	protein_coding	TRUE
FBgn0002565	166.385	-0.86084	0.211953	-4.06146	4.87658e-05	0.000216478	1.32364	3L	FlyBase	gene	12129393	12131869	1	Lsp2	FlyBase	protein_coding	TRUE
FBgn0002567	2821.76	-0.24953	0.0609908	-4.09127	4.29018e-05	0.00027979	0.866352	2R	FlyBase	gene	9177864	9186342	1	ltd	FlyBase	protein_coding	TRUE
FBgn0002571	463.464	-1.0124	0.163638	-6.18683	6.13866e-10	9.13669e-09	1.47385	2R	FlyBase	gene	8455909	8457892	1	Mal-A3	FlyBase	protein_coding	TRUE
FBgn0002579	19590.5	0.272563	0.0749854	3.63487	0.000278117	0.00135798	0.924435	X	FlyBase	gene	628338	629483	1	RpL36	FlyBase	protein_coding	TRUE
FBgn0002590	14590.2	0.593443	0.0703679	8.43344	3.35661e-17	3.45973e-15	0.95772	X	FlyBase	gene	17143588	17148264	1	RpS5a	FlyBase	protein_coding	TRUE
FBgn0002593	30408.3	0.274453	0.0685547	4.00342	6.24332e-05	0.000353717	0.95772	2L	FlyBase	gene	419952	420864	1	RpLP1	FlyBase	protein_coding	TRUE
FBgn0002607	31582.2	0.207172	0.0562107	3.68563	0.00022814	0.00119681	0.875804	2R	FlyBase	gene	24967877	24969547	1	RpL19	FlyBase	protein_coding	TRUE
FBgn0002609	105.566	0.854722	0.197877	4.31946	1.56409e-05	7.8739e-05	1.36988	3R	FlyBase	gene	26021823	26023127	1	E(spl)m3-HLH	FlyBase	protein_coding	TRUE
FBgn0002622	25780.9	0.190834	0.0589946	3.23476	0.00121744	0.00487695	0.924435	3R	FlyBase	gene	23358812	23360207	1	RpS3	FlyBase	protein_coding	TRUE
FBgn0002626	18239.5	0.44827	0.099009	4.52756	5.96674e-06	5.07903e-05	0.866352	3R	FlyBase	gene	30045229	30046161	1	RpL32	FlyBase	protein_coding	TRUE
FBgn0002638	6766.79	-0.368153	0.0730927	-5.0368	4.73375e-07	5.38167e-06	0.875804	3L	FlyBase	gene	5930262	5932773	1	Rcc1	FlyBase	protein_coding	TRUE
FBgn0002641	811.92	-0.223108	0.10556	-2.11355	0.0345534	0.0578989	1.45718	X	FlyBase	gene	20429675	20433210	1	mal	FlyBase	protein_coding	TRUE
FBgn0002643	1415.33	-0.349796	0.109668	-3.18959	0.00142476	0.00425831	1.26096	2R	FlyBase	gene	13991203	14060356	1	mam	FlyBase	protein_coding	TRUE
FBgn0002645	5365.34	-0.154913	0.0586203	-2.64265	0.00822603	0.0251383	0.924435	3R	FlyBase	gene	32055279	32068441	1	Map205	FlyBase	protein_coding	TRUE
FBgn0002673	2246.38	-0.540808	0.116173	-4.65518	3.23698e-06	2.11802e-05	1.26096	2L	FlyBase	gene	16259414	16261877	1	twe	FlyBase	protein_coding	TRUE
FBgn0002707	708.457	-0.314576	0.0954344	-3.29625	0.000979849	0.00305992	1.26949	X	FlyBase	gene	4314230	4318801	1	mei-9	FlyBase	protein_coding	TRUE
FBgn0002709+FBgn0028581	1106.68	-0.347571	0.0912649	-3.80837	0.000139885	0.000468713	1.5629	X	FlyBase	gene	17135985	17142996	1	FBgn0002709+FBgn0028581	FlyBase	protein_coding	TRUE
FBgn0002715	358.712	-0.394076	0.144406	-2.72895	0.0063537	0.0153462	1.26949	2R	FlyBase	gene	22122101	22124566	1	mei-S332	FlyBase	protein_coding	TRUE
FBgn0002733	81.4257	0.7407	0.187554	3.94927	7.83912e-05	0.00033632	1.27574	3R	FlyBase	gene	26005046	26006023	1	E(spl)mbeta-HLH	FlyBase	protein_coding	TRUE
FBgn0002735	6.12306	-0.4143	0.188535	-2.19747	0.0279868	0.0551205	1.25347	3R	FlyBase	gene	25999851	26000761	1	E(spl)mgamma-HLH	FlyBase	protein_coding	TRUE
FBgn0002772	1985.47	1.08669	0.0832853	13.0478	6.54183e-39	1.16331e-35	0.971456	3R	FlyBase	gene	27657078	27660177	1	Mlc1	FlyBase	protein_coding	TRUE
FBgn0002773	4607.19	0.95485	0.0772353	12.3629	4.1505e-35	4.77298e-32	0.924435	3R	FlyBase	gene	30171438	30174551	1	Mlc2	FlyBase	protein_coding	TRUE
FBgn0002775	1009.58	-0.358164	0.104405	-3.43052	0.000602422	0.00169085	1.55818	3L	FlyBase	gene	7123213	7125533	1	msl-3	FlyBase	protein_coding	TRUE
FBgn0002778	2162.25	-0.268186	0.0760304	-3.52736	0.000419733	0.00131431	1.45277	3L	FlyBase	gene	14985100	14991667	1	mnd	FlyBase	protein_coding	TRUE
FBgn0002780	15267.1	-0.219235	0.06251	-3.5072	0.000452844	0.00207093	0.924435	3R	FlyBase	gene	32052060	32054974	1	mod	FlyBase	protein_coding	TRUE
FBgn0002783	5595.83	-0.519084	0.0986978	-5.25933	1.44578e-07	1.80266e-06	0.924435	3R	FlyBase	gene	15968134	15972913	1	mor	FlyBase	protein_coding	TRUE
FBgn0002787	4005.92	-0.358509	0.062696	-5.71822	1.07647e-08	1.90585e-07	0.866352	2R	FlyBase	gene	24400028	24404527	1	Rpn8	FlyBase	protein_coding	TRUE
FBgn0002789	1677.28	0.732496	0.110305	6.64064	3.12327e-11	6.34856e-10	1.45277	2R	FlyBase	gene	13246670	13248880	1	Mp20	FlyBase	protein_coding	TRUE
FBgn0002791	1032.44	-0.257775	0.0967132	-2.66536	0.00769061	0.0153411	1.53753	2R	FlyBase	gene	23972431	23975408	1	mr	FlyBase	protein_coding	TRUE
FBgn0002868	8868.76	0.707093	0.111212	6.35806	2.04317e-10	5.40952e-09	0.875804	3R	FlyBase	gene	9783407	9784370	1	MtnA	FlyBase	protein_coding	TRUE
FBgn0002869	91.7854	-0.443777	0.202734	-2.18896	0.0285994	0.0520428	1.36988	3R	FlyBase	gene	20503102	20503746	1	MtnB	FlyBase	protein_coding	TRUE
FBgn0002872	2353.68	-0.349467	0.0725693	-4.81563	1.46738e-06	9.35399e-06	1.45599	3L	FlyBase	gene	1942734	1947475	1	mu2	FlyBase	protein_coding	TRUE
FBgn0002873	3854.25	-0.363391	0.121652	-2.98712	0.00281615	0.0105204	0.875804	X	FlyBase	gene	14247732	14258595	1	mud	FlyBase	protein_coding	TRUE
FBgn0002878	918.045	-0.415079	0.145226	-2.85815	0.00426122	0.00914672	1.55818	X	FlyBase	gene	13722246	13727113	1	mus101	FlyBase	protein_coding	TRUE
FBgn0002887	911.075	-0.473447	0.0923624	-5.12597	2.96013e-07	2.24205e-06	1.47385	2L	FlyBase	gene	8438169	8442342	1	mus201	FlyBase	protein_coding	TRUE
FBgn0002891	622.542	-0.332887	0.0988854	-3.36639	0.000761581	0.00219158	1.45718	2R	FlyBase	gene	7793625	7801044	1	mus205	FlyBase	protein_coding	TRUE
FBgn0002899	1157.42	-0.552089	0.104227	-5.29699	1.17727e-07	9.82997e-07	1.47385	3L	FlyBase	gene	8137808	8142014	1	mus301	FlyBase	protein_coding	TRUE
FBgn0002901	759.132	-0.343969	0.118267	-2.9084	0.00363283	0.00805665	1.53753	3L	FlyBase	gene	18109814	18112847	1	mus304	FlyBase	protein_coding	TRUE
FBgn0002906	1448.28	-0.485415	0.0950621	-5.10629	3.28551e-07	2.81319e-06	1.26096	3R	FlyBase	gene	11736810	11741783	1	Blm	FlyBase	protein_coding	TRUE
FBgn0002914	2934.46	-0.260141	0.0655771	-3.96695	7.27994e-05	0.00044358	0.866352	X	FlyBase	gene	15854832	15857823	1	Myb	FlyBase	protein_coding	TRUE
FBgn0002917	79.8029	0.825171	0.201977	4.08548	4.39866e-05	0.000205124	1.27574	X	FlyBase	gene	14266367	14277416	1	na	FlyBase	protein_coding	TRUE
FBgn0002922	7.39547	0.594492	0.206529	2.8785	0.00399577	0.0101307	1.30031	3R	FlyBase	gene	23712814	23718357	1	nau	FlyBase	protein_coding	TRUE
FBgn0002924	1851.33	-0.56605	0.103927	-5.44661	5.13383e-08	4.81041e-07	1.45599	3R	FlyBase	gene	29804290	29807127	1	ncd	FlyBase	protein_coding	TRUE
FBgn0002926	1309.18	-0.370717	0.15323	-2.41935	0.0155482	0.0290656	1.47385	3L	FlyBase	gene	6593938	6603366	1	ndl	FlyBase	protein_coding	TRUE
FBgn0002930	993.319	0.572695	0.120034	4.77112	1.83207e-06	1.07842e-05	1.53753	2R	FlyBase	gene	7156477	7158241	1	nec	FlyBase	protein_coding	TRUE
FBgn0002931	55.9865	0.810785	0.214555	3.77891	0.000157516	0.000620026	1.27856	2L	FlyBase	gene	82421	87387	1	net	FlyBase	protein_coding	TRUE
FBgn0002932	610.206	-0.314608	0.111244	-2.8281	0.00468254	0.0118602	1.26949	3R	FlyBase	gene	9020348	9039471	1	neur	FlyBase	protein_coding	TRUE
FBgn0002937	52.3994	0.77129	0.20006	3.85529	0.000115591	0.000473954	1.27574	3R	FlyBase	gene	13700565	13703164	1	ninaB	FlyBase	protein_coding	TRUE
FBgn0002938	960.807	1.17036	0.138603	8.44402	3.06606e-17	2.06015e-15	1.55818	2L	FlyBase	gene	7377702	7384344	1	ninaC	FlyBase	protein_coding	TRUE
FBgn0002940	16868.8	1.16167	0.127725	9.0951	9.45012e-20	1.36418e-17	1.05204	3R	FlyBase	gene	19886255	19888206	1	ninaE	FlyBase	protein_coding	TRUE
FBgn0002948	1348.91	-0.584435	0.0847653	-6.89475	5.39604e-12	1.81476e-10	0.971456	X	FlyBase	gene	11580772	11585750	1	nod	FlyBase	protein_coding	TRUE
FBgn0002962	3391.29	-0.355979	0.101352	-3.51231	0.000444235	0.00213522	0.875804	3R	FlyBase	gene	19157238	19160202	1	nos	FlyBase	protein_coding	TRUE
FBgn0002973	1448.54	-0.200836	0.0901954	-2.22668	0.0259689	0.0456718	1.45277	2L	FlyBase	gene	9437469	9464184	1	numb	FlyBase	protein_coding	TRUE
FBgn0002985	118.142	0.418003	0.175795	2.37779	0.0174167	0.0350512	1.32364	2L	FlyBase	gene	3604224	3606756	1	odd	FlyBase	protein_coding	TRUE
FBgn0002989	589.188	-0.27225	0.103446	-2.6318	0.00849333	0.0196557	1.26949	2L	FlyBase	gene	2989594	2992759	1	okr	FlyBase	protein_coding	TRUE
FBgn0003011	10.1333	0.748278	0.217167	3.44563	0.00056972	0.00193068	1.2618	3R	FlyBase	gene	19659748	19663672	1	ort	FlyBase	protein_coding	TRUE
FBgn0003015	23351.6	-0.136284	0.0599017	-2.27512	0.0228986	0.0601628	0.924435	3R	FlyBase	gene	8935126	8938395	1	osk	FlyBase	protein_coding	TRUE
FBgn0003023	8535.78	-0.397967	0.0646415	-6.15653	7.43549e-10	1.6395e-08	0.924435	X	FlyBase	gene	8485008	8489535	1	otu	FlyBase	protein_coding	TRUE
FBgn0003028	5707.4	-0.504108	0.0964722	-5.22542	1.73759e-07	2.05521e-06	0.95772	X	FlyBase	gene	5048273	5070929	1	ovo	FlyBase	protein_coding	TRUE
FBgn0003041	2532.97	-0.227737	0.0906592	-2.51201	0.0120046	0.0332512	0.971456	3L	FlyBase	gene	7896109	7911954	1	pbl	FlyBase	protein_coding	TRUE
FBgn0003042	663.36	-0.431162	0.0874719	-4.92915	8.25894e-07	6.33127e-06	1.27856	3L	FlyBase	gene	21306138	21318020	1	Pc	FlyBase	protein_coding	TRUE
FBgn0003044	4246.59	-0.517242	0.0660947	-7.82577	5.04565e-15	2.959e-13	1.05204	2R	FlyBase	gene	18135426	18139990	1	Pcl	FlyBase	protein_coding	TRUE
FBgn0003048	1655.21	-0.272727	0.123386	-2.21035	0.0270807	0.0472598	1.45599	X	FlyBase	gene	2225296	2238045	1	pcx	FlyBase	protein_coding	TRUE
FBgn0003079	1536.19	-0.361602	0.100465	-3.59927	0.000319108	0.00116969	1.26096	X	FlyBase	gene	2295466	2343870	1	phl	FlyBase	protein_coding	TRUE
FBgn0003082	476.466	-0.324682	0.117024	-2.77449	0.00552885	0.0114307	1.5629	2R	FlyBase	gene	7825289	7827319	1	phr	FlyBase	protein_coding	TRUE
FBgn0003087	1682.93	-0.416159	0.12342	-3.37188	0.000746564	0.002158	1.45277	2L	FlyBase	gene	10362989	10364092	1	pim	FlyBase	protein_coding	TRUE
FBgn0003090	64.6437	0.415765	0.219696	1.89245	0.0584305	0.0979395	1.32364	2R	FlyBase	gene	7150703	7223378	1	pk	FlyBase	protein_coding	TRUE
FBgn0003091	272.598	0.383504	0.130733	2.93349	0.00335174	0.00854164	1.32364	2R	FlyBase	gene	16924655	16945126	1	Pkc53E	FlyBase	protein_coding	TRUE
FBgn0003093	1227.26	0.1754	0.090799	1.93174	0.0533914	0.0838916	1.45718	3R	FlyBase	gene	29039156	29049148	1	Pkc98E	FlyBase	protein_coding	TRUE
FBgn0003114	694.411	-0.404432	0.118906	-3.40126	0.000670753	0.00219835	1.27856	2R	FlyBase	gene	20262958	20263684	1	plu	FlyBase	protein_coding	TRUE
FBgn0003124	9889.34	-0.423001	0.0860262	-4.91711	8.78307e-07	9.39686e-06	0.866352	3L	FlyBase	gene	20309654	20313466	1	polo	FlyBase	protein_coding	TRUE
FBgn0003137	1615.92	0.581838	0.155048	3.75262	0.000174993	0.000606649	1.45599	3R	FlyBase	gene	28520665	28540324	1	Ppn	FlyBase	protein_coding	TRUE
FBgn0003139	1770.08	-0.218506	0.0844667	-2.58689	0.00968456	0.0221405	1.26096	X	FlyBase	gene	6371065	6372915	1	PpV	FlyBase	protein_coding	TRUE
FBgn0003149	2807.09	0.720257	0.119003	6.05244	1.42673e-09	2.82901e-08	0.95772	3L	FlyBase	gene	8732858	8745310	1	Prm	FlyBase	protein_coding	TRUE
FBgn0003162	379.661	0.480892	0.132826	3.62047	0.000294064	0.00110364	1.23984	2R	FlyBase	gene	21175315	21182608	1	Pu	FlyBase	protein_coding	TRUE
FBgn0003165	4519.69	-0.377435	0.0953231	-3.95953	7.50979e-05	0.000384156	1.05204	3R	FlyBase	gene	9066343	9237682	1	pum	FlyBase	protein_coding	TRUE
FBgn0003174	106.262	-0.498101	0.221241	-2.2514	0.0243603	0.0468317	1.32364	2R	FlyBase	gene	7282572	7300806	1	pwn	FlyBase	protein_coding	TRUE
FBgn0003175	1697.93	-0.280002	0.107032	-2.61607	0.0088949	0.0205886	1.26096	2R	FlyBase	gene	22494297	22562065	1	px	FlyBase	protein_coding	TRUE
FBgn0003187	1667.53	-0.428477	0.1109	-3.86362	0.000111721	0.000410341	1.45277	2L	FlyBase	gene	17486806	17497208	1	qua	FlyBase	protein_coding	TRUE
FBgn0003189	2533.92	0.343849	0.139105	2.47187	0.0134407	0.0341667	1.05204	X	FlyBase	gene	16655359	16668712	1	r	FlyBase	protein_coding	TRUE
FBgn0003204	4355.81	-0.264241	0.0622112	-4.24748	2.16191e-05	0.000143038	0.95772	X	FlyBase	gene	10744502	10749097	1	ras	FlyBase	protein_coding	TRUE
FBgn0003205	2946.09	-0.227849	0.0736997	-3.09159	0.0019909	0.0072274	0.95772	3R	FlyBase	gene	9510561	9513067	1	Ras85D	FlyBase	protein_coding	TRUE
FBgn0003206	972.597	0.169753	0.0853443	1.98904	0.046697	0.0709319	1.55818	3L	FlyBase	gene	4139076	4141398	1	Ras64B	FlyBase	protein_coding	TRUE
FBgn0003210	2042.77	-0.284275	0.0794976	-3.5759	0.000349023	0.00119854	1.33747	X	FlyBase	gene	4535635	4540626	1	rb	FlyBase	protein_coding	TRUE
FBgn0003218	1672.95	-0.222394	0.0974206	-2.28282	0.0224407	0.0454952	1.26096	X	FlyBase	gene	13762752	13779488	1	rdgB	FlyBase	protein_coding	TRUE
FBgn0003227	278.617	-0.477836	0.137718	-3.46967	0.000521106	0.00181204	1.23984	3R	FlyBase	gene	15823019	15832632	1	rec	FlyBase	protein_coding	TRUE
FBgn0003231	7445.19	0.165055	0.0628516	2.62611	0.00863663	0.0276932	0.866352	2L	FlyBase	gene	19542468	19545548	1	ref(2)P	FlyBase	protein_coding	TRUE
FBgn0003248	132.04	0.804779	0.172677	4.6606	3.15287e-06	1.98048e-05	1.33583	3R	FlyBase	gene	18899423	18901019	1	Rh2	FlyBase	protein_coding	TRUE
FBgn0003249	419.72	1.23244	0.13407	9.19255	3.8362e-20	4.0383e-18	1.5629	3R	FlyBase	gene	20081060	20082450	1	Rh3	FlyBase	protein_coding	TRUE
FBgn0003250	634.962	1.39333	0.139477	9.98969	1.69105e-23	3.44879e-21	1.27856	3L	FlyBase	gene	16852527	16862517	1	Rh4	FlyBase	protein_coding	TRUE
FBgn0003256	2619.94	-0.298042	0.07655	-3.89344	9.88344e-05	0.000547847	0.924435	2R	FlyBase	gene	1071462	1125927	1	rl	FlyBase	protein_coding	TRUE
FBgn0003268	1281.55	-0.448033	0.102313	-4.37906	1.19192e-05	5.61506e-05	1.53753	3R	FlyBase	gene	31580951	31588244	1	rod	FlyBase	protein_coding	TRUE
FBgn0003274	26897.8	0.247119	0.0609048	4.05747	4.96078e-05	0.000313121	0.875804	2R	FlyBase	gene	16586129	16586732	1	RpLP2	FlyBase	protein_coding	TRUE
FBgn0003277	3821.38	-0.270949	0.0981176	-2.76147	0.00575414	0.0184558	0.924435	X	FlyBase	gene	11562800	11570326	1	RpII215	FlyBase	protein_coding	TRUE
FBgn0003278	1149.64	0.26793	0.0772876	3.46666	0.000526968	0.00159573	1.45718	2L	FlyBase	gene	404285	407969	1	RpI135	FlyBase	protein_coding	TRUE
FBgn0003285	533.615	-0.338506	0.141411	-2.39377	0.016676	0.0311455	1.45718	X	FlyBase	gene	2950399	2973834	1	rst	FlyBase	protein_coding	TRUE
FBgn0003292	861.195	-0.378058	0.114037	-3.31521	0.00091573	0.00254721	1.47385	3L	FlyBase	gene	11584122	11587770	1	rt	FlyBase	protein_coding	TRUE
FBgn0003310	2408.85	-0.319952	0.0770805	-4.15089	3.31192e-05	0.000143873	1.45599	2L	FlyBase	gene	1049674	1077815	1	S	FlyBase	protein_coding	TRUE
FBgn0003313+FBgn0263087	75.908	-0.430308	0.182731	-2.35487	0.018529	0.0380832	1.27856	2L	FlyBase	gene	11484707	11486949	1	FBgn0003313+FBgn0263087	FlyBase	protein_coding	TRUE
FBgn0003317	1425.83	-0.18232	0.0898712	-2.02868	0.0424906	0.0693694	1.45599	2R	FlyBase	gene	7806484	7810067	1	sax	FlyBase	protein_coding	TRUE
FBgn0003328	1098.06	0.241999	0.117612	2.05761	0.0396274	0.0614101	1.5629	2R	FlyBase	gene	15248784	15258498	1	scb	FlyBase	protein_coding	TRUE
FBgn0003330	666.548	-0.397015	0.0980934	-4.04731	5.18092e-05	0.000210705	1.45718	3R	FlyBase	gene	27680431	27682029	1	Sce	FlyBase	protein_coding	TRUE
FBgn0003334	2464.03	-0.398084	0.0782611	-5.08661	3.64523e-07	2.72012e-06	1.45599	3R	FlyBase	gene	9633359	9637611	1	Scm	FlyBase	protein_coding	TRUE
FBgn0003339	38.9247	0.761553	0.21668	3.51464	0.000440358	0.00143865	1.36988	3R	FlyBase	gene	6823120	6849981	1	Scr	FlyBase	protein_coding	TRUE
FBgn0003345	1300.39	0.298661	0.0926448	3.22372	0.00126538	0.00339587	1.45718	X	FlyBase	gene	15804370	15827682	1	sd	FlyBase	protein_coding	TRUE
FBgn0003346	2397.04	-0.44438	0.0914682	-4.8583	1.18396e-06	1.09942e-05	0.971456	2L	FlyBase	gene	19441959	19447317	1	RanGAP	FlyBase	protein_coding	TRUE
FBgn0003358	667.311	-1.95363	0.178001	-10.9754	5.01722e-28	1.69472e-25	1.27856	3R	FlyBase	gene	29925226	29926189	1	Jon99Ci	FlyBase	protein_coding	TRUE
FBgn0003360	35997.8	0.271337	0.0727344	3.73052	0.000191088	0.000977988	0.924435	X	FlyBase	gene	10780893	10786958	1	sesB	FlyBase	protein_coding	TRUE
FBgn0003366	393.239	0.443436	0.190028	2.33353	0.0196203	0.0388346	1.32364	X	FlyBase	gene	11071441	11086299	1	sev	FlyBase	protein_coding	TRUE
FBgn0003380	294.347	1.21127	0.141306	8.57193	1.01764e-17	1.00803e-15	1.09856	X	FlyBase	gene	17924307	18063247	1	Sh	FlyBase	protein_coding	TRUE
FBgn0003386	110.289	1.01286	0.182268	5.55695	2.74525e-08	3.00133e-07	1.32364	2L	FlyBase	gene	3718185	3729145	1	Shaw	FlyBase	protein_coding	TRUE
FBgn0003388	50.2705	0.64948	0.208402	3.11648	0.00183024	0.00493963	1.36988	3L	FlyBase	gene	14614458	14622205	1	shd	FlyBase	protein_coding	TRUE
FBgn0003390	127.791	0.621143	0.163493	3.79919	0.000145168	0.000543222	1.36988	X	FlyBase	gene	6771463	6779659	1	shf	FlyBase	protein_coding	TRUE
FBgn0003391	2112.66	-0.200925	0.0710373	-2.82844	0.00467748	0.0105292	1.45277	2R	FlyBase	gene	21049654	21057197	1	shg	FlyBase	protein_coding	TRUE
FBgn0003401	1009.64	-0.285522	0.0802344	-3.5586	0.000372843	0.00116965	1.47385	2R	FlyBase	gene	23841461	23843286	1	shu	FlyBase	protein_coding	TRUE
FBgn0003410	2504.94	-0.376828	0.0770181	-4.89273	9.94493e-07	6.65696e-06	1.45599	3L	FlyBase	gene	16853751	16858712	1	sina	FlyBase	protein_coding	TRUE
FBgn0003415	4353.59	-0.202346	0.0645415	-3.13512	0.00171782	0.00694614	0.866352	3L	FlyBase	gene	20992814	21027434	1	skd	FlyBase	protein_coding	TRUE
FBgn0003416	1371.34	-0.227775	0.0877687	-2.59518	0.0094542	0.0206139	1.33747	X	FlyBase	gene	16350315	16356482	1	sl	FlyBase	protein_coding	TRUE
FBgn0003429	569.619	0.876878	0.120857	7.25552	4.00127e-13	1.10913e-11	1.5629	3R	FlyBase	gene	24662491	24711595	1	slo	FlyBase	protein_coding	TRUE
FBgn0003430	16.7112	0.575123	0.226425	2.54001	0.0110849	0.0245526	1.27856	2L	FlyBase	gene	3825675	3827099	1	slp1	FlyBase	protein_coding	TRUE
FBgn0003444	761.018	-0.189482	0.0943063	-2.00922	0.0445139	0.0680602	1.55818	2L	FlyBase	gene	277582	282167	1	smo	FlyBase	protein_coding	TRUE
FBgn0003447	2754.21	-0.644621	0.0659216	-9.77861	1.39113e-22	3.70618e-20	0.866352	X	FlyBase	gene	7964024	7986601	1	sn	FlyBase	protein_coding	TRUE
FBgn0003449	1290.85	-0.300308	0.0746566	-4.02252	5.75778e-05	0.000216478	1.5629	X	FlyBase	gene	5309242	5310501	1	snf	FlyBase	protein_coding	TRUE
FBgn0003450	164.93	-0.411106	0.151807	-2.70808	0.00676746	0.0160821	1.27856	3R	FlyBase	gene	13040165	13042770	1	snk	FlyBase	protein_coding	TRUE
FBgn0003460	48.4018	0.892271	0.212555	4.19783	2.69488e-05	0.000135155	1.27574	2R	FlyBase	gene	7419350	7434872	1	so	FlyBase	protein_coding	TRUE
FBgn0003462	6463.59	0.224946	0.0654014	3.43947	0.000582848	0.00250165	0.95772	3L	FlyBase	gene	11112281	11113740	1	Sod	FlyBase	protein_coding	TRUE
FBgn0003463	219.313	0.700253	0.152385	4.59527	4.32179e-06	2.69557e-05	1.27856	X	FlyBase	gene	15603283	15633434	1	sog	FlyBase	protein_coding	TRUE
FBgn0003464	2791.75	-0.460051	0.131375	-3.5018	0.000462124	0.00204367	0.95772	X	FlyBase	gene	21350280	21357912	1	sol	FlyBase	protein_coding	TRUE
FBgn0003475	2931.38	-0.295209	0.0734334	-4.02009	5.81748e-05	0.00030691	1.05204	2L	FlyBase	gene	20311219	20348386	1	spir	FlyBase	protein_coding	TRUE
FBgn0003479	269.598	-0.329433	0.134784	-2.44416	0.014519	0.0351926	1.09856	3R	FlyBase	gene	30054696	30056037	1	spn-A	FlyBase	protein_coding	TRUE
FBgn0003480	179.151	-0.345008	0.143453	-2.40502	0.0161716	0.0338889	1.27856	3R	FlyBase	gene	14328051	14329608	1	spn-B	FlyBase	protein_coding	TRUE
FBgn0003483	1970.21	-0.412647	0.105425	-3.91413	9.07296e-05	0.000367072	1.33747	3R	FlyBase	gene	15837419	15844415	1	spn-E	FlyBase	protein_coding	TRUE
FBgn0003495	1721.81	-0.270829	0.099148	-2.73156	0.00630343	0.0191445	0.971456	3R	FlyBase	gene	27064990	27070070	1	spz	FlyBase	protein_coding	TRUE
FBgn0003499	48.9992	0.725376	0.210993	3.43791	0.000586226	0.00195884	1.27574	3R	FlyBase	gene	18090803	18135583	1	sr	FlyBase	protein_coding	TRUE
FBgn0003502+FBgn0262374	3140.66	-0.443728	0.0801668	-5.53507	3.11112e-08	4.83673e-07	0.875804	2L	FlyBase	gene	8258373	8301079	1	FBgn0003502+FBgn0262374	FlyBase	protein_coding	TRUE
FBgn0003510+FBgn0003511	511.673	-0.305225	0.100645	-3.03269	0.00242385	0.00671758	1.26949	3R	FlyBase	gene	30039719	30043071	1	FBgn0003510+FBgn0003511	FlyBase	protein_coding	TRUE
FBgn0003512	631.297	-0.478439	0.0967625	-4.94446	7.63545e-07	5.24749e-06	1.45718	3R	FlyBase	gene	30043341	30044886	1	Sry-delta	FlyBase	protein_coding	TRUE
FBgn0003513	17.2852	0.689571	0.227149	3.03577	0.00239925	0.00669505	1.2618	3R	FlyBase	gene	16374434	16403690	1	ss	FlyBase	protein_coding	TRUE
FBgn0003515	185.765	0.745906	0.152778	4.88227	1.04869e-06	8.91999e-06	1.09856	3L	FlyBase	gene	16497651	16500460	1	st	FlyBase	protein_coding	TRUE
FBgn0003520	4414.77	-0.351265	0.0620406	-5.66186	1.49741e-08	2.32341e-07	0.95772	2R	FlyBase	gene	18117896	18125779	1	stau	FlyBase	protein_coding	TRUE
FBgn0003525	6789.06	-0.52109	0.0754106	-6.91003	4.84545e-12	1.67274e-10	0.95772	3R	FlyBase	gene	29251826	29255800	1	stg	FlyBase	protein_coding	TRUE
FBgn0003545	1211.98	-0.610473	0.115384	-5.29081	1.21777e-07	9.64024e-07	1.5629	2R	FlyBase	gene	17745500	17748078	1	sub	FlyBase	protein_coding	TRUE
FBgn0003557	3477.53	-0.243954	0.0972633	-2.50818	0.0121355	0.0370143	0.866352	2L	FlyBase	gene	2037714	2044372	1	Su(dx)	FlyBase	protein_coding	TRUE
FBgn0003567	2330.14	-0.565466	0.102211	-5.53236	3.15957e-08	4.49034e-07	0.971456	3R	FlyBase	gene	14304455	14308589	1	su(Hw)	FlyBase	protein_coding	TRUE
FBgn0003575	1861.03	-0.348258	0.09218	-3.77803	0.000158077	0.000597035	1.33747	X	FlyBase	gene	635890	643760	1	su(s)	FlyBase	protein_coding	TRUE
FBgn0003598	4339.84	-0.524427	0.100454	-5.22057	1.7837e-07	2.26299e-06	0.875804	3R	FlyBase	gene	13264364	13270038	1	Su(var)3-7	FlyBase	protein_coding	TRUE
FBgn0003607	3293.17	-0.310318	0.0760799	-4.07885	4.52597e-05	0.000248245	1.05204	2L	FlyBase	gene	8209626	8211122	1	Su(var)205	FlyBase	protein_coding	TRUE
FBgn0003612	5460.3	-0.337567	0.082192	-4.10705	4.00743e-05	0.000242261	0.95772	2R	FlyBase	gene	9116122	9122000	1	Su(var)2-10	FlyBase	protein_coding	TRUE
FBgn0003638	3261	-0.195439	0.0960732	-2.03428	0.0419238	0.0900923	1.05204	X	FlyBase	gene	1012779	1046040	1	su(w[a])	FlyBase	protein_coding	TRUE
FBgn0003651	368.667	0.348275	0.170943	2.03737	0.041613	0.0738151	1.32364	3R	FlyBase	gene	12258737	12302785	1	svp	FlyBase	protein_coding	TRUE
FBgn0003655	6142.19	-0.404503	0.0755319	-5.3554	8.53683e-08	9.96826e-07	1.05204	X	FlyBase	gene	6363418	6365708	1	swa	FlyBase	protein_coding	TRUE
FBgn0003656	3691.78	-0.333947	0.0694313	-4.80975	1.51121e-06	1.38809e-05	0.95772	X	FlyBase	gene	7956820	7968236	1	sws	FlyBase	protein_coding	TRUE
FBgn0003676	8763	-0.239062	0.0570725	-4.18873	2.80514e-05	0.000164359	1.05204	3R	FlyBase	gene	22489105	22491439	1	T-cp1	FlyBase	protein_coding	TRUE
FBgn0003687	1054.73	-0.342755	0.111294	-3.07972	0.00207198	0.00497965	1.53753	2R	FlyBase	gene	21686192	21687642	1	Tbp	FlyBase	protein_coding	TRUE
FBgn0003701	1805.76	-0.414209	0.117357	-3.52949	0.000416363	0.00130259	1.45599	2R	FlyBase	gene	17861273	17865963	1	thr	FlyBase	protein_coding	TRUE
FBgn0003710	39.2916	0.669037	0.215834	3.09977	0.00193672	0.00552842	1.27574	3L	FlyBase	gene	4188499	4193788	1	tipE	FlyBase	protein_coding	TRUE
FBgn0003714	797.382	-0.193307	0.0781776	-2.47266	0.0134112	0.0244047	1.55818	X	FlyBase	gene	2442313	2443976	1	tko	FlyBase	protein_coding	TRUE
FBgn0003716	2006.57	0.181489	0.0708165	2.56281	0.010383	0.020803	1.45277	2L	FlyBase	gene	5219000	5271384	1	tkv	FlyBase	protein_coding	TRUE
FBgn0003731	1275.97	0.347424	0.120949	2.87248	0.00407258	0.00889149	1.53753	2R	FlyBase	gene	21522420	21559977	1	Egfr	FlyBase	protein_coding	TRUE
FBgn0003732	10887.1	-0.461549	0.0917142	-5.03247	4.84195e-07	4.67002e-06	1.05204	2L	FlyBase	gene	19447365	19453490	1	Top2	FlyBase	protein_coding	TRUE
FBgn0003733	1825.17	-0.372256	0.100224	-3.71424	0.000203813	0.000989575	0.971456	2R	FlyBase	gene	7705183	7709184	1	tor	FlyBase	protein_coding	TRUE
FBgn0003744	2342.16	-0.174	0.0769585	-2.26095	0.0237622	0.0454356	1.33747	3L	FlyBase	gene	19830864	19834304	1	trc	FlyBase	protein_coding	TRUE
FBgn0003861	962.122	1.09005	0.136523	7.98436	1.41252e-15	7.00791e-14	1.47385	3R	FlyBase	gene	29914521	29920289	1	trp	FlyBase	protein_coding	TRUE
FBgn0003863	27788.5	0.734379	0.115075	6.38174	1.75088e-10	4.3486e-09	0.95772	2R	FlyBase	gene	11344260	11345119	1	alphaTry	FlyBase	protein_coding	TRUE
FBgn0003866	161.178	0.448789	0.153779	2.9184	0.00351828	0.00925815	1.26949	2L	FlyBase	gene	21828593	21837011	1	tsh	FlyBase	protein_coding	TRUE
FBgn0003867	302.847	0.360885	0.126906	2.84372	0.00445903	0.0115993	1.23984	3R	FlyBase	gene	21778114	21782536	1	tsl	FlyBase	protein_coding	TRUE
FBgn0003870	3357.78	-0.346116	0.0751802	-4.60382	4.14806e-06	3.36275e-05	0.95772	3R	FlyBase	gene	31713867	31735392	1	ttk	FlyBase	protein_coding	TRUE
FBgn0003884	28115.5	-0.301816	0.0778917	-3.87481	0.000106707	0.000585078	0.924435	3R	FlyBase	gene	7086599	7088839	1	alphaTub84B	FlyBase	protein_coding	TRUE
FBgn0003887	34395.6	-0.363634	0.0634459	-5.73141	9.96013e-09	1.67681e-07	0.924435	2R	FlyBase	gene	19447319	19451600	1	betaTub56D	FlyBase	protein_coding	TRUE
FBgn0003890	967.836	0.60115	0.136075	4.4178	9.97097e-06	5.05429e-05	1.45718	3R	FlyBase	gene	27967008	27988384	1	betaTub97EF	FlyBase	protein_coding	TRUE
FBgn0003892	102.159	0.469021	0.182469	2.57042	0.0101577	0.0219482	1.33583	2R	FlyBase	gene	8649649	8665223	1	ptc	FlyBase	protein_coding	TRUE
FBgn0003896	56.956	0.661329	0.206685	3.1997	0.00137571	0.00408137	1.27856	2L	FlyBase	gene	18859507	18881261	1	tup	FlyBase	protein_coding	TRUE
FBgn0003900	8.78096	0.428681	0.211352	2.02828	0.042532	0.0786401	1.25347	2R	FlyBase	gene	22985374	23048325	1	twi	FlyBase	protein_coding	TRUE
FBgn0003941	20073	0.316874	0.0760009	4.16935	3.05469e-05	0.000197604	0.924435	2L	FlyBase	gene	4227699	4228561	1	RpL40	FlyBase	protein_coding	TRUE
FBgn0003942	28975.6	0.210225	0.0582528	3.60884	0.000307567	0.00157404	0.866352	2L	FlyBase	gene	10408352	10410456	1	RpS27A	FlyBase	protein_coding	TRUE
FBgn0003944	165.642	0.573594	0.177567	3.2303	0.00123662	0.00382257	1.23984	3R	FlyBase	gene	16656623	16734426	1	Ubx	FlyBase	protein_coding	TRUE
FBgn0003961	832.715	0.549375	0.223799	2.45477	0.0140973	0.0254296	1.5629	2L	FlyBase	gene	7780085	7781415	1	Uro	FlyBase	protein_coding	TRUE
FBgn0003964	2266.15	-0.499284	0.0742831	-6.72137	1.80022e-11	4.12451e-10	1.33747	X	FlyBase	gene	2038798	2042311	1	usp	FlyBase	protein_coding	TRUE
FBgn0003978	775.07	-0.181951	0.0953244	-1.90876	0.0562933	0.0838565	1.53753	2L	FlyBase	gene	20064261	20065679	1	vls	FlyBase	protein_coding	TRUE
FBgn0003979	26038.1	-0.673222	0.202162	-3.33012	0.000868087	0.00383486	0.866352	2L	FlyBase	gene	5959596	5960340	1	Vm26Aa	FlyBase	protein_coding	TRUE
FBgn0003980	13758.4	-0.659138	0.185289	-3.55735	0.000374622	0.00170746	0.95772	2L	FlyBase	gene	5957004	5957639	1	Vm26Ab	FlyBase	protein_coding	TRUE
FBgn0003983	19416	-0.75865	0.211419	-3.58838	0.00033274	0.00159027	0.924435	2L	FlyBase	gene	13411141	13411631	1	Vm34Ca	FlyBase	protein_coding	TRUE
FBgn0003984	79.0581	0.398488	0.175998	2.26416	0.0235642	0.0451541	1.33583	3L	FlyBase	gene	5813338	5845664	1	vn	FlyBase	protein_coding	TRUE
FBgn0003996	27.5686	-0.593259	0.224147	-2.64675	0.00812701	0.0181284	1.33583	X	FlyBase	gene	2790599	2796466	1	w	FlyBase	protein_coding	TRUE
FBgn0004028	2280.11	0.949964	0.0827296	11.4828	1.61065e-30	5.89303e-28	1.45277	X	FlyBase	gene	18105568	18116922	1	wupA	FlyBase	protein_coding	TRUE
FBgn0004047	100918	-0.490471	0.119997	-4.08738	4.36276e-05	0.000268915	0.924435	X	FlyBase	gene	13759546	13761547	1	Yp3	FlyBase	protein_coding	TRUE
FBgn0004049	2403.58	-0.44965	0.0717931	-6.26313	3.77326e-10	5.94937e-09	1.45599	3R	FlyBase	gene	13428867	13434984	1	yrt	FlyBase	protein_coding	TRUE
FBgn0004050	1214.62	-0.502448	0.099739	-5.03763	4.71336e-07	3.21078e-06	1.55818	X	FlyBase	gene	2447769	2450550	1	z	FlyBase	protein_coding	TRUE
FBgn0004057	631.381	0.793365	0.148913	5.3277	9.94626e-08	8.01003e-07	1.5629	X	FlyBase	gene	19667252	19672353	1	Zw	FlyBase	protein_coding	TRUE
FBgn0004066	4098.34	-0.322325	0.0718871	-4.48377	7.33371e-06	5.5581e-05	0.95772	X	FlyBase	gene	16276270	16277587	1	Prosalpha4	FlyBase	protein_coding	TRUE
FBgn0004101	763.866	-0.44576	0.125692	-3.54645	0.000390454	0.00117299	1.53753	2R	FlyBase	gene	24342861	24376473	1	bs	FlyBase	protein_coding	TRUE
FBgn0004102	17.9939	0.554034	0.227178	2.43876	0.0147377	0.0318418	1.25347	X	FlyBase	gene	8630159	8650681	1	oc	FlyBase	protein_coding	TRUE
FBgn0004106	2270.22	-0.452073	0.117835	-3.8365	0.000124801	0.000452445	1.45277	2L	FlyBase	gene	10384739	10386262	1	Cdk1	FlyBase	protein_coding	TRUE
FBgn0004107	1927.2	-0.440443	0.107422	-4.10011	4.12955e-05	0.000172979	1.45599	3R	FlyBase	gene	20735623	20738414	1	Cdk2	FlyBase	protein_coding	TRUE
FBgn0004108	506.506	-0.295586	0.0975024	-3.03157	0.00243282	0.00673902	1.26949	3L	FlyBase	gene	16766072	16777465	1	Nrt	FlyBase	protein_coding	TRUE
FBgn0004117	1951.67	0.790147	0.0843063	9.37234	7.09429e-21	1.02306e-18	1.26096	3R	FlyBase	gene	15310193	15315197	1	Tm2	FlyBase	protein_coding	TRUE
FBgn0004118	43.8136	0.674236	0.208312	3.23666	0.00120939	0.00365762	1.27856	3R	FlyBase	gene	24509228	24515106	1	nAChRbeta2	FlyBase	protein_coding	TRUE
FBgn0004133	214.215	-0.370846	0.165089	-2.24634	0.0246825	0.0489882	1.26949	2R	FlyBase	gene	7580488	7587079	1	blow	FlyBase	protein_coding	TRUE
FBgn0004168	34.6509	0.654214	0.218121	2.99931	0.00270592	0.00707649	1.33583	2R	FlyBase	gene	19067155	19121958	1	5-HT1A	FlyBase	protein_coding	TRUE
FBgn0004169	2933.96	0.399118	0.196022	2.03609	0.0417412	0.0968688	0.95772	X	FlyBase	gene	13593474	13602578	1	up	FlyBase	protein_coding	TRUE
FBgn0004177	9849.89	-0.468088	0.069647	-6.72087	1.80647e-11	5.80777e-10	0.924435	2L	FlyBase	gene	7827650	7833576	1	mts	FlyBase	protein_coding	TRUE
FBgn0004179	3907.67	-0.188111	0.0708774	-2.65404	0.00795349	0.0236932	0.95772	3L	FlyBase	gene	22267382	22273745	1	Csp	FlyBase	protein_coding	TRUE
FBgn0004183	35.7926	-0.422796	0.216891	-1.94935	0.0512535	0.0872125	1.33583	3R	FlyBase	gene	4947933	4948096	1	snRNA:U1:82Eb	FlyBase	snRNA	TRUE
FBgn0004198	314.068	0.819166	0.178005	4.60193	4.1859e-06	2.54837e-05	1.32364	X	FlyBase	gene	7609148	7678859	1	ct	FlyBase	protein_coding	TRUE
FBgn0004227	2045.18	-0.275553	0.0888387	-3.10172	0.001924	0.00527336	1.33747	X	FlyBase	gene	16361569	16371547	1	nonA	FlyBase	protein_coding	TRUE
FBgn0004237	7122.02	-0.547424	0.0816324	-6.70597	2.00073e-11	6.6888e-10	0.875804	3R	FlyBase	gene	13656846	13660531	1	Hrb87F	FlyBase	protein_coding	TRUE
FBgn0004240	47.9781	1.7859	0.227079	7.86469	3.70022e-15	1.79724e-13	1.33583	2R	FlyBase	gene	18865765	18866260	1	Dpt	FlyBase	protein_coding	TRUE
FBgn0004242	564.793	1.05612	0.144017	7.3333	2.24546e-13	6.98236e-12	1.45718	2L	FlyBase	gene	2772327	2799979	1	Syt1	FlyBase	protein_coding	TRUE
FBgn0004244	170.222	1.12078	0.175623	6.38173	1.75098e-10	3.20732e-09	1.32364	3L	FlyBase	gene	9145838	9182149	1	Rdl	FlyBase	protein_coding	TRUE
FBgn0004359	568.251	-0.394033	0.0974267	-4.04441	5.24557e-05	0.000212787	1.45718	3R	FlyBase	gene	26881734	26910997	1	T48	FlyBase	protein_coding	TRUE
FBgn0004362	13250.8	-0.486	0.0804925	-6.03782	1.56208e-09	3.39023e-08	0.866352	2R	FlyBase	gene	21701458	21716727	1	HmgD	FlyBase	protein_coding	TRUE
FBgn0004367	446.807	-0.410727	0.112697	-3.64453	0.000267876	0.000994262	1.26949	X	FlyBase	gene	16391698	16399850	1	mei-41	FlyBase	protein_coding	TRUE
FBgn0004369	1042.68	-0.168904	0.0826731	-2.04303	0.0410493	0.0666169	1.47385	3R	FlyBase	gene	29377646	29487131	1	Ptp99A	FlyBase	protein_coding	TRUE
FBgn0004373	3491.75	-0.263229	0.0609807	-4.3166	1.58448e-05	0.000100117	1.05204	3L	FlyBase	gene	305393	319884	1	fwd	FlyBase	protein_coding	TRUE
FBgn0004374	521.899	-0.431013	0.124393	-3.46492	0.000530395	0.00179326	1.27856	2L	FlyBase	gene	20075757	20089698	1	neb	FlyBase	protein_coding	TRUE
FBgn0004378	1543.6	-0.476352	0.109492	-4.35056	1.35791e-05	7.08646e-05	1.33747	3L	FlyBase	gene	1241568	1245910	1	Klp61F	FlyBase	protein_coding	TRUE
FBgn0004379	1506.59	-0.589675	0.113525	-5.19424	2.05555e-07	1.64789e-06	1.45599	3L	FlyBase	gene	9362636	9367046	1	Klp67A	FlyBase	protein_coding	TRUE
FBgn0004381	1048.24	-0.44256	0.0954822	-4.635	3.56936e-06	1.92805e-05	1.5629	3L	FlyBase	gene	11795614	11798875	1	Klp68D	FlyBase	protein_coding	TRUE
FBgn0004387	1526.87	-0.271288	0.0868201	-3.12471	0.00177979	0.00456605	1.45277	3R	FlyBase	gene	27547775	27559145	1	Klp98A	FlyBase	protein_coding	TRUE
FBgn0004390	1810.83	-0.390029	0.0899823	-4.3345	1.46089e-05	7.0175e-05	1.45599	3L	FlyBase	gene	9839093	9855285	1	RasGAP1	FlyBase	protein_coding	TRUE
FBgn0004391	1499.73	-0.338618	0.0692228	-4.89171	9.99636e-07	6.70148e-06	1.45277	X	FlyBase	gene	15455544	15462441	1	shtd	FlyBase	protein_coding	TRUE
FBgn0004400	555.175	-0.210727	0.114181	-1.84555	0.0649579	0.0988079	1.45718	2R	FlyBase	gene	17628491	17633516	1	rhi	FlyBase	protein_coding	TRUE
FBgn0004401	9290.08	-0.439081	0.0932543	-4.70843	2.49638e-06	2.21747e-05	0.924435	3L	FlyBase	gene	17638103	17645036	1	Pep	FlyBase	protein_coding	TRUE
FBgn0004403	6569.16	0.305652	0.0620459	4.92623	8.38322e-07	7.63167e-06	1.05204	X	FlyBase	gene	7933742	7934677	1	RpS14a	FlyBase	protein_coding	TRUE
FBgn0004404	2573.96	0.245831	0.115268	2.1327	0.0329491	0.0865617	0.866352	X	FlyBase	gene	7934898	7935792	1	RpS14b	FlyBase	protein_coding	TRUE
FBgn0004419	45208.9	-0.450212	0.0755345	-5.96035	2.51699e-09	4.35628e-08	1.05204	2L	FlyBase	gene	10239341	10242172	1	me31B	FlyBase	protein_coding	TRUE
FBgn0004425	300.954	0.517232	0.226683	2.28174	0.022505	0.0437726	1.32364	3L	FlyBase	gene	1207371	1207981	1	LysB	FlyBase	protein_coding	TRUE
FBgn0004426	743.011	0.496271	0.227217	2.18413	0.0289527	0.0557146	1.27856	3L	FlyBase	gene	1210485	1210971	1	LysC	FlyBase	protein_coding	TRUE
FBgn0004427	398.538	0.703927	0.22661	3.10633	0.00189423	0.00544093	1.26949	3L	FlyBase	gene	1210717	1211196	1	LysD	FlyBase	protein_coding	TRUE
FBgn0004428	189.722	0.734535	0.192079	3.82413	0.000131234	0.000531888	1.26949	3L	FlyBase	gene	1212827	1213406	1	LysE	FlyBase	protein_coding	TRUE
FBgn0004429	1309.74	1.12202	0.110089	10.1919	2.15538e-24	4.23533e-22	1.5629	3L	FlyBase	gene	1218082	1218696	1	LysP	FlyBase	protein_coding	TRUE
FBgn0004449	1032.72	0.268406	0.0908317	2.95498	0.00312691	0.00734849	1.47385	3L	FlyBase	gene	22293044	22407863	1	Ten-m	FlyBase	protein_coding	TRUE
FBgn0004456	566.325	0.337242	0.112304	3.00294	0.00267387	0.00649239	1.45718	X	FlyBase	gene	13214409	13258490	1	mew	FlyBase	protein_coding	TRUE
FBgn0004465	1012.96	-0.204962	0.0882872	-2.32153	0.020258	0.0367852	1.45718	3L	FlyBase	gene	16610662	16612199	1	Su(P)	FlyBase	protein_coding	TRUE
FBgn0004507	11474.4	-0.148457	0.0677882	-2.19002	0.028523	0.065084	1.05204	2L	FlyBase	gene	2130813	2137296	1	GlyP	FlyBase	protein_coding	TRUE
FBgn0004509	2078.08	-0.218308	0.0841602	-2.59395	0.00948794	0.0217409	1.26096	3R	FlyBase	gene	25347431	25473058	1	Fur1	FlyBase	protein_coding	TRUE
FBgn0004510	872.321	-0.468941	0.102388	-4.58003	4.64913e-06	2.54342e-05	1.47385	3R	FlyBase	gene	26910775	26912886	1	Ets97D	FlyBase	protein_coding	TRUE
FBgn0004512	471.661	0.657607	0.14365	4.57785	4.69789e-06	2.4393e-05	1.5629	2R	FlyBase	gene	12940323	12946347	1	Mdr49	FlyBase	protein_coding	TRUE
FBgn0004513	107.157	0.667214	0.181751	3.67103	0.000241575	0.000846224	1.36988	3L	FlyBase	gene	6240500	6245746	1	Mdr65	FlyBase	protein_coding	TRUE
FBgn0004514	42.9979	-0.595834	0.22388	-2.6614	0.00778166	0.0181638	1.27574	3L	FlyBase	gene	22035003	22065279	1	Oct-TyrR	FlyBase	protein_coding	TRUE
FBgn0004516	294.883	1.13177	0.147239	7.68662	1.51075e-14	6.68554e-13	1.26949	3L	FlyBase	gene	4074077	4088744	1	Gad1	FlyBase	protein_coding	TRUE
FBgn0004552	41.4685	1.12185	0.220115	5.09662	3.45768e-07	2.91493e-06	1.27574	3L	FlyBase	gene	4141467	4142070	1	Akh	FlyBase	protein_coding	TRUE
FBgn0004556	1060.6	-0.244982	0.0860897	-2.84567	0.00443186	0.0100363	1.45718	3L	FlyBase	gene	16728496	16730818	1	Dbp73D	FlyBase	protein_coding	TRUE
FBgn0004567	11.7719	0.41956	0.219612	1.91046	0.0560737	0.0960302	1.30031	2L	FlyBase	gene	3836840	3839185	1	slp2	FlyBase	protein_coding	TRUE
FBgn0004573	22.8544	0.557399	0.226857	2.45704	0.0140085	0.0303883	1.2618	3R	FlyBase	gene	30968236	31016875	1	5-HT7	FlyBase	protein_coding	TRUE
FBgn0004575	265.879	0.997681	0.153839	6.48525	8.85867e-11	1.78556e-09	1.32364	3R	FlyBase	gene	10190689	10222442	1	Syn	FlyBase	protein_coding	TRUE
FBgn0004580	285.131	1.06087	0.117738	9.01041	2.05284e-19	2.24323e-17	1.32364	2R	FlyBase	gene	16973927	16996057	1	Cbp53E	FlyBase	protein_coding	TRUE
FBgn0004584	1874.32	-0.638278	0.103545	-6.16424	7.08218e-10	1.19049e-08	1.26096	2L	FlyBase	gene	2969773	2972508	1	Rrp1	FlyBase	protein_coding	TRUE
FBgn0004595	257.803	1.07417	0.17343	6.19368	5.87757e-10	9.70995e-09	1.32364	3R	FlyBase	gene	11328480	11407627	1	pros	FlyBase	protein_coding	TRUE
FBgn0004598	6966.68	-0.414221	0.0671874	-6.16516	7.04106e-10	1.52329e-08	0.95772	X	FlyBase	gene	16373086	16381782	1	Fur2	FlyBase	protein_coding	TRUE
FBgn0004606	1077.05	-0.295765	0.0864231	-3.42229	0.000620966	0.00175465	1.53753	3R	FlyBase	gene	30765926	30789202	1	zfh1	FlyBase	protein_coding	TRUE
FBgn0004607	70.6409	0.725898	0.186812	3.88571	0.000102031	0.00042375	1.27856	4	FlyBase	gene	501810	540874	1	zfh2	FlyBase	protein_coding	TRUE
FBgn0004618	28.5719	0.699493	0.221785	3.15392	0.00161094	0.00469372	1.27574	3R	FlyBase	gene	18367927	18372738	1	gl	FlyBase	protein_coding	TRUE
FBgn0004620	60.6977	0.810684	0.195894	4.13838	3.49762e-05	0.000158659	1.36988	2L	FlyBase	gene	5555072	5558994	1	GluRIIA	FlyBase	protein_coding	TRUE
FBgn0004622	18.5307	0.759871	0.226976	3.3478	0.000814544	0.00263013	1.2618	3R	FlyBase	gene	29950796	29969447	1	TkR99D	FlyBase	protein_coding	TRUE
FBgn0004623	392.193	1.07316	0.143707	7.46768	8.16209e-14	3.20352e-12	1.23984	3L	FlyBase	gene	19687637	19689992	1	Gbeta76C	FlyBase	protein_coding	TRUE
FBgn0004635	64.1108	0.533183	0.189581	2.81243	0.00491686	0.0122995	1.27856	3L	FlyBase	gene	1463811	1468944	1	rho	FlyBase	protein_coding	TRUE
FBgn0004636	4480.95	-0.237326	0.0613592	-3.86782	0.000109814	0.000582371	0.95772	3L	FlyBase	gene	1859115	1862239	1	R	FlyBase	protein_coding	TRUE
FBgn0004643	2313.09	-0.571744	0.0913412	-6.25944	3.86375e-10	6.49167e-09	1.33747	X	FlyBase	gene	2604197	2606824	1	Zw10	FlyBase	protein_coding	TRUE
FBgn0004646	1251.55	0.296922	0.105432	2.81624	0.00485895	0.0107457	1.47385	X	FlyBase	gene	6973620	6991318	1	ogre	FlyBase	protein_coding	TRUE
FBgn0004649+FBgn0263530	32569.3	-0.38157	0.184887	-2.06381	0.0390362	0.0988079	0.875804	X	FlyBase	gene	14193214	14199958	1	FBgn0004649+FBgn0263530	FlyBase	protein_coding	TRUE
FBgn0004652	209.445	0.588372	0.135446	4.34397	1.39931e-05	7.791e-05	1.23984	3R	FlyBase	gene	18414273	18545586	1	fru	FlyBase	protein_coding	TRUE
FBgn0004654	2998.58	0.306851	0.124955	2.4557	0.0140611	0.035535	1.05204	X	FlyBase	gene	2145136	2148566	1	Pgd	FlyBase	protein_coding	TRUE
FBgn0004655	4607.36	-0.522821	0.139345	-3.75199	0.000175439	0.000949703	0.875804	X	FlyBase	gene	2149936	2158983	1	wapl	FlyBase	protein_coding	TRUE
FBgn0004656	6834.31	-0.332856	0.145132	-2.29346	0.0218213	0.0611011	0.866352	X	FlyBase	gene	8037808	8061436	1	fs(1)h	FlyBase	protein_coding	TRUE
FBgn0004666	431.775	-0.587115	0.16276	-3.60725	0.000309457	0.00112434	1.27856	3R	FlyBase	gene	13057755	13078124	1	sim	FlyBase	protein_coding	TRUE
FBgn0004687	4003.36	0.179634	0.0633072	2.83749	0.00454695	0.0151359	0.924435	X	FlyBase	gene	5619136	5622539	1	Mlc-c	FlyBase	protein_coding	TRUE
FBgn0004698	3548.75	-0.358887	0.0641195	-5.59716	2.17887e-08	3.26155e-07	0.95772	2R	FlyBase	gene	15311510	15318239	1	mus210	FlyBase	protein_coding	TRUE
FBgn0004784	323.053	1.10498	0.141439	7.81242	5.6099e-15	2.73142e-13	1.27856	2R	FlyBase	gene	16898535	16901575	1	inaC	FlyBase	protein_coding	TRUE
FBgn0004795	4235.03	-0.625473	0.0989202	-6.32301	2.56515e-10	6.30394e-09	0.924435	2R	FlyBase	gene	23632610	23654820	1	retn	FlyBase	protein_coding	TRUE
FBgn0004811	1368.09	-0.29557	0.104446	-2.82988	0.00465649	0.0147964	0.971456	2L	FlyBase	gene	19792773	19795851	1	fs(2)ltoPP43	FlyBase	protein_coding	TRUE
FBgn0004832	413.957	-0.521452	0.105086	-4.96213	6.97261e-07	5.46084e-06	1.26949	X	FlyBase	gene	4102955	4104197	1	Xpac	FlyBase	protein_coding	TRUE
FBgn0004837	602.17	-0.346453	0.111295	-3.11294	0.00185233	0.00530661	1.27856	2L	FlyBase	gene	15039488	15043334	1	Su(H)	FlyBase	protein_coding	TRUE
FBgn0004838	26603.3	-0.309106	0.0826854	-3.73834	0.000185236	0.000845197	1.05204	2L	FlyBase	gene	6920704	6932057	1	Hrb27C	FlyBase	protein_coding	TRUE
FBgn0004839	61.7422	0.461003	0.204673	2.25239	0.0242978	0.0481774	1.27574	2R	FlyBase	gene	12001473	12019846	1	otk	FlyBase	protein_coding	TRUE
FBgn0004852	431.339	0.575269	0.146954	3.91462	9.05472e-05	0.000383997	1.26949	3L	FlyBase	gene	19939287	19977960	1	Ac76E	FlyBase	protein_coding	TRUE
FBgn0004854	11.7501	0.437776	0.220302	1.98716	0.0469044	0.0853643	1.25347	X	FlyBase	gene	17314581	17324175	1	B-H2	FlyBase	protein_coding	TRUE
FBgn0004856	2138.79	-0.347573	0.0790676	-4.3959	1.10313e-05	5.92132e-05	1.33747	X	FlyBase	gene	9103870	9106604	1	Bx42	FlyBase	protein_coding	TRUE
FBgn0004859	342.745	0.672037	0.128154	5.24399	1.57139e-07	1.39922e-06	1.32364	4	FlyBase	gene	47710	57041	1	ci	FlyBase	protein_coding	TRUE
FBgn0004860	593.531	-0.350342	0.109607	-3.19634	0.00139184	0.00346981	1.5629	X	FlyBase	gene	2115727	2123286	1	ph-d	FlyBase	protein_coding	TRUE
FBgn0004862	8.41548	0.54179	0.20336	2.66419	0.00771735	0.0181892	1.2618	3R	FlyBase	gene	21388880	21390449	1	bap	FlyBase	protein_coding	TRUE
FBgn0004864	2354.56	-0.328237	0.0821638	-3.9949	6.47207e-05	0.00025609	1.45277	X	FlyBase	gene	11360930	11368098	1	hop	FlyBase	protein_coding	TRUE
FBgn0004865	60.4468	0.403044	0.202973	1.9857	0.047067	0.0843884	1.27574	3L	FlyBase	gene	21226609	21266503	1	Eip78C	FlyBase	protein_coding	TRUE
FBgn0004868	7841.86	-0.281415	0.0522374	-5.38724	7.15496e-08	1.0027e-06	0.875804	2L	FlyBase	gene	9491176	9494876	1	Gdi	FlyBase	protein_coding	TRUE
FBgn0004875	5291.82	-0.551714	0.110533	-4.99138	5.99487e-07	6.1483e-06	0.95772	3L	FlyBase	gene	3818679	3842326	1	enc	FlyBase	protein_coding	TRUE
FBgn0004876	3151.37	-0.356468	0.0731376	-4.87394	1.09396e-06	1.04129e-05	0.95772	3R	FlyBase	gene	19044882	19094270	1	cdi	FlyBase	protein_coding	TRUE
FBgn0004880	95.9551	0.832517	0.183628	4.53371	5.79562e-06	3.50167e-05	1.27856	3L	FlyBase	gene	3983896	3994003	1	scrt	FlyBase	protein_coding	TRUE
FBgn0004885	751.274	0.479782	0.146462	3.27581	0.00105358	0.0029005	1.45718	3R	FlyBase	gene	24719697	24749125	1	tok	FlyBase	protein_coding	TRUE
FBgn0004889	7345.74	-0.33629	0.0679415	-4.94969	7.43318e-07	8.11275e-06	0.866352	3R	FlyBase	gene	10126129	10139772	1	tws	FlyBase	protein_coding	TRUE
FBgn0004893	322.645	0.517197	0.138287	3.74002	0.000184003	0.00071369	1.26949	2L	FlyBase	gene	3771700	3784121	1	bowl	FlyBase	protein_coding	TRUE
FBgn0004903	1171.78	-0.26965	0.0759046	-3.55249	0.0003816	0.00120197	1.45718	3R	FlyBase	gene	26872129	26875742	1	Rb97D	FlyBase	protein_coding	TRUE
FBgn0004907	13146.5	0.21691	0.0681571	3.1825	0.00146008	0.0055467	0.95772	2R	FlyBase	gene	10099677	10109687	1	14-3-3zeta	FlyBase	protein_coding	TRUE
FBgn0004910	546.433	0.873754	0.127248	6.86653	6.57837e-12	1.70104e-10	1.26949	3L	FlyBase	gene	3909973	3935617	1	Eip63F-1	FlyBase	protein_coding	TRUE
FBgn0004913	3559.94	-0.507206	0.08585	-5.90805	3.46189e-09	6.33148e-08	0.95772	3R	FlyBase	gene	4906622	4910081	1	Gnf1	FlyBase	protein_coding	TRUE
FBgn0004915	976.573	-0.186119	0.102694	-1.81236	0.069931	0.0990497	1.5629	2L	FlyBase	gene	10431338	10433116	1	TfIIB	FlyBase	protein_coding	TRUE
FBgn0004919	123.84	0.725936	0.171862	4.22395	2.40054e-05	0.000114559	1.36988	2R	FlyBase	gene	25072627	25084347	1	gol	FlyBase	protein_coding	TRUE
FBgn0004921	4024.21	0.382275	0.0691332	5.52954	3.2107e-08	4.61002e-07	0.95772	2R	FlyBase	gene	8901404	8904791	1	Ggamma1	FlyBase	protein_coding	TRUE
FBgn0004956	13.0131	0.588754	0.215036	2.73793	0.00618271	0.0146939	1.30031	X	FlyBase	gene	18305354	18309291	1	os	FlyBase	protein_coding	TRUE
FBgn0004957	366.193	-0.534959	0.140781	-3.79994	0.000144731	0.000590724	1.23984	X	FlyBase	gene	18377521	18379854	1	por	FlyBase	protein_coding	TRUE
FBgn0005198	1341.06	-0.264301	0.0845432	-3.12622	0.00177069	0.00432848	1.53753	3L	FlyBase	gene	20129181	20139010	1	gig	FlyBase	protein_coding	TRUE
FBgn0005278	10991.8	0.241539	0.070054	3.4479	0.000564957	0.00262899	0.875804	2L	FlyBase	gene	106903	114432	1	Sam-S	FlyBase	protein_coding	TRUE
FBgn0005355	956.435	-0.363568	0.0937523	-3.87796	0.000105336	0.000384476	1.47385	3R	FlyBase	gene	12689873	12691468	1	Su(fu)	FlyBase	protein_coding	TRUE
FBgn0005386	2321.14	-0.445975	0.115072	-3.87562	0.000106353	0.000391881	1.45599	3L	FlyBase	gene	19590773	19598755	1	ash1	FlyBase	protein_coding	TRUE
FBgn0005391	151851	-0.506891	0.11004	-4.60644	4.09626e-06	3.05738e-05	1.05204	X	FlyBase	gene	10050951	10052636	1	Yp2	FlyBase	protein_coding	TRUE
FBgn0005533	18883.6	0.356136	0.074222	4.79825	1.60054e-06	1.46085e-05	0.95772	3L	FlyBase	gene	9428795	9429821	1	RpS17	FlyBase	protein_coding	TRUE
FBgn0005558	32.7401	0.772478	0.222526	3.47141	0.000517739	0.00175817	1.27856	4	FlyBase	gene	697689	721173	1	ey	FlyBase	protein_coding	TRUE
FBgn0005561	48.0931	0.889452	0.20552	4.32781	1.50599e-05	7.78632e-05	1.33583	4	FlyBase	gene	1088798	1113317	1	sv	FlyBase	protein_coding	TRUE
FBgn0005564	150.998	0.482637	0.162409	2.97174	0.00296118	0.00797333	1.26949	3L	FlyBase	gene	19566851	19584568	1	Shal	FlyBase	protein_coding	TRUE
FBgn0005586	197.923	0.99885	0.139291	7.17096	7.44755e-13	2.30001e-11	1.27856	2R	FlyBase	gene	10721335	10729203	1	Rab3	FlyBase	protein_coding	TRUE
FBgn0005592	40.106	0.395247	0.208553	1.89519	0.0580673	0.0946384	1.36988	3L	FlyBase	gene	14075772	14083229	1	btl	FlyBase	protein_coding	TRUE
FBgn0005593	29477.1	0.302044	0.0594906	5.07716	3.83115e-07	4.4649e-06	0.875804	2L	FlyBase	gene	10201004	10202321	1	RpL7	FlyBase	protein_coding	TRUE
FBgn0005596	3169.8	-0.603607	0.0826897	-7.29966	2.88495e-13	1.17695e-11	1.05204	3R	FlyBase	gene	29118330	29122879	1	yem	FlyBase	protein_coding	TRUE
FBgn0005614	83.8137	0.618995	0.196214	3.15469	0.0016067	0.00449514	1.33583	2R	FlyBase	gene	9753697	9765518	1	trpl	FlyBase	protein_coding	TRUE
FBgn0005617	4303.46	-0.460963	0.119284	-3.86443	0.00011135	0.000542757	1.05204	2L	FlyBase	gene	18683720	18688800	1	msl-1	FlyBase	protein_coding	TRUE
FBgn0005619	63.9724	0.576025	0.219013	2.6301	0.00853601	0.0188779	1.33583	2R	FlyBase	gene	10237988	10246077	1	Hdc	FlyBase	protein_coding	TRUE
FBgn0005624	631.169	-0.498897	0.122258	-4.08067	4.49054e-05	0.000183873	1.47385	2R	FlyBase	gene	12965997	12980994	1	Psc	FlyBase	protein_coding	TRUE
FBgn0005626	442.308	0.708323	0.121458	5.83184	5.48201e-09	6.54812e-08	1.45718	3L	FlyBase	gene	6713356	6719525	1	ple	FlyBase	protein_coding	TRUE
FBgn0005631	150.88	0.591038	0.157103	3.7621	0.000168491	0.000673882	1.23984	2R	FlyBase	gene	22692524	22700970	1	robo	FlyBase	protein_coding	TRUE
FBgn0005632	5000.21	-0.329557	0.0654936	-5.0319	4.85654e-07	5.25353e-06	0.924435	3R	FlyBase	gene	31777020	31790681	1	faf	FlyBase	protein_coding	TRUE
FBgn0005640	1674.7	-0.220105	0.0725444	-3.03407	0.00241279	0.00840258	0.971456	3L	FlyBase	gene	3515751	3610521	1	Eip63E	FlyBase	protein_coding	TRUE
FBgn0005642	1863.74	-0.376458	0.0718764	-5.23757	1.62701e-07	1.32854e-06	1.45277	3R	FlyBase	gene	28807983	28811337	1	wdn	FlyBase	protein_coding	TRUE
FBgn0005648	2361.61	-0.2812	0.0697476	-4.03168	5.53797e-05	0.000314882	0.971456	2R	FlyBase	gene	8131431	8134374	1	Pabp2	FlyBase	protein_coding	TRUE
FBgn0005649	6789.29	-0.452456	0.0586286	-7.71733	1.1879e-14	7.64083e-13	0.866352	3R	FlyBase	gene	24043056	24048265	1	Rox8	FlyBase	protein_coding	TRUE
FBgn0005654+FBgn0085344	1075.11	-0.42058	0.119136	-3.53027	0.000415139	0.0012169	1.5629	2R	FlyBase	gene	13202728	13206547	1	FBgn0005654+FBgn0085344	FlyBase	protein_coding	TRUE
FBgn0005655	4655	-0.382263	0.091678	-4.16963	3.051e-05	0.000191335	0.95772	2R	FlyBase	gene	20261754	20262883	1	PCNA	FlyBase	protein_coding	TRUE
FBgn0005658	18.9331	0.6002	0.227119	2.64267	0.0082255	0.0190358	1.27574	3L	FlyBase	gene	6097617	6123913	1	Ets65A	FlyBase	protein_coding	TRUE
FBgn0005659	225.833	0.808718	0.159946	5.05619	4.27722e-07	4.00057e-06	1.09856	3R	FlyBase	gene	27736538	27748366	1	Ets98B	FlyBase	protein_coding	TRUE
FBgn0005666	3792.31	1.05743	0.114956	9.19857	3.62741e-20	5.54082e-18	1.05204	4	FlyBase	gene	724400	776474	1	bt	FlyBase	protein_coding	TRUE
FBgn0005671	17054.7	0.201501	0.0610474	3.30072	0.000964364	0.00385055	0.95772	3R	FlyBase	gene	12623762	12627829	1	Vha55	FlyBase	protein_coding	TRUE
FBgn0005672	937.599	0.287867	0.0870744	3.30599	0.000946419	0.00252633	1.53753	2L	FlyBase	gene	19567900	19577315	1	spi	FlyBase	protein_coding	TRUE
FBgn0005677	40.8953	0.560135	0.217219	2.57867	0.00991812	0.0214844	1.33583	2L	FlyBase	gene	16466512	16485998	1	dac	FlyBase	protein_coding	TRUE
FBgn0005683	1071.89	-0.401613	0.0959952	-4.18368	2.86834e-05	0.000126942	1.45718	2L	FlyBase	gene	10420625	10422780	1	pie	FlyBase	protein_coding	TRUE
FBgn0005694	3843.25	-0.363029	0.0739722	-4.90764	9.21786e-07	8.25983e-06	1.05204	3L	FlyBase	gene	21433422	21438639	1	Aef1	FlyBase	protein_coding	TRUE
FBgn0005695	3701.92	-0.370755	0.0875343	-4.23554	2.28004e-05	0.000154235	0.924435	2R	FlyBase	gene	8724258	8728999	1	gcl	FlyBase	protein_coding	TRUE
FBgn0005696	1442.95	-0.493971	0.108216	-4.5647	5.0021e-06	2.94509e-05	1.33747	3R	FlyBase	gene	27239163	27241228	1	DNApol-alpha73	FlyBase	protein_coding	TRUE
FBgn0005771	379.014	0.44105	0.158746	2.77834	0.00546376	0.0137876	1.23984	2L	FlyBase	gene	14490859	14494019	1	noc	FlyBase	protein_coding	TRUE
FBgn0005775	73.4868	0.627646	0.186499	3.36541	0.00076429	0.00237165	1.33583	3L	FlyBase	gene	4936758	5079033	1	Con	FlyBase	protein_coding	TRUE
FBgn0005777	3533.9	-0.353135	0.0740655	-4.76788	1.86172e-06	1.80785e-05	0.875804	3R	FlyBase	gene	9747875	9751094	1	PpD3	FlyBase	protein_coding	TRUE
FBgn0008635	2751.07	-0.265706	0.118099	-2.24986	0.0244579	0.0570064	1.05204	X	FlyBase	gene	18381549	18385242	1	betaCOP	FlyBase	protein_coding	TRUE
FBgn0008651	16.7098	0.521657	0.22539	2.31446	0.0206425	0.0418299	1.27856	3R	FlyBase	gene	21409979	21434133	1	lbl	FlyBase	protein_coding	TRUE
FBgn0010014	66.7123	1.014	0.20248	5.00793	5.50177e-07	4.21314e-06	1.33583	X	FlyBase	gene	5332499	5334449	1	CanB	FlyBase	protein_coding	TRUE
FBgn0010015	131.248	0.901919	0.17326	5.20557	1.93398e-07	1.68562e-06	1.33583	3R	FlyBase	gene	31039374	31046821	1	CanA1	FlyBase	protein_coding	TRUE
FBgn0010019	47713.2	1.30775	0.106368	12.2946	9.6881e-35	8.99272e-32	0.875804	X	FlyBase	gene	467057	469335	1	Cyp4g1	FlyBase	protein_coding	TRUE
FBgn0010038	132.251	0.333247	0.169071	1.97105	0.0487183	0.0842155	1.32364	3R	FlyBase	gene	12371971	12372704	1	GstD2	FlyBase	protein_coding	TRUE
FBgn0010039	290.198	-0.325544	0.123637	-2.63307	0.00846179	0.0195869	1.26949	3R	FlyBase	gene	12373068	12373813	1	GstD3	FlyBase	protein_coding	TRUE
FBgn0010043	39.5363	-0.438007	0.225691	-1.94074	0.0522898	0.0920372	1.27856	3R	FlyBase	gene	12378500	12379255	1	GstD7	FlyBase	protein_coding	TRUE
FBgn0010078	25283.1	0.16241	0.0606055	2.67979	0.00736695	0.0241705	0.866352	2R	FlyBase	gene	22854383	22855694	1	RpL23	FlyBase	protein_coding	TRUE
FBgn0010097	1477.94	-0.607498	0.101423	-5.98974	2.1018e-09	2.97912e-08	1.33747	2L	FlyBase	gene	19183863	19185726	1	gammaTub37C	FlyBase	protein_coding	TRUE
FBgn0010100	15702.8	0.502759	0.0733652	6.85283	7.24007e-12	2.63083e-10	0.866352	2L	FlyBase	gene	21168570	21173185	1	Acon	FlyBase	protein_coding	TRUE
FBgn0010105	36.7968	0.454179	0.215047	2.112	0.0346864	0.0652467	1.27574	3L	FlyBase	gene	15721511	15728430	1	comm	FlyBase	protein_coding	TRUE
FBgn0010113	2847.43	-0.583509	0.0648385	-8.99942	2.26918e-19	3.54526e-17	0.875804	3R	FlyBase	gene	30277932	30372382	1	hdc	FlyBase	protein_coding	TRUE
FBgn0010114	298.941	1.04873	0.171816	6.10381	1.03568e-09	1.59961e-08	1.32364	2R	FlyBase	gene	9227785	9247249	1	hig	FlyBase	protein_coding	TRUE
FBgn0010173	5112.84	-0.379704	0.0913306	-4.15747	3.21793e-05	0.000216354	0.875804	3R	FlyBase	gene	8262120	8264451	1	RpA-70	FlyBase	protein_coding	TRUE
FBgn0010194	617.139	-0.567839	0.102235	-5.55427	2.78774e-08	2.76323e-07	1.47385	X	FlyBase	gene	18501401	18505405	1	Wnt5	FlyBase	protein_coding	TRUE
FBgn0010198	19971.9	0.288054	0.0680456	4.23324	2.30344e-05	0.000155256	0.924435	X	FlyBase	gene	13335637	13337705	1	RpS15Aa	FlyBase	protein_coding	TRUE
FBgn0010215	3447.03	-0.202253	0.0840813	-2.40544	0.0161529	0.0473484	0.866352	3L	FlyBase	gene	23318646	23338100	1	alpha-Cat	FlyBase	protein_coding	TRUE
FBgn0010217	35797.2	0.237706	0.0506273	4.69522	2.66314e-06	2.09485e-05	1.05204	4	FlyBase	gene	1031484	1034917	1	ATPsyn-beta	FlyBase	protein_coding	TRUE
FBgn0010223	131.965	0.586442	0.163643	3.58366	0.000338811	0.00121466	1.27856	3L	FlyBase	gene	16662557	16667934	1	Galphaf	FlyBase	protein_coding	TRUE
FBgn0010225	3654	0.495613	0.0988351	5.01454	5.31602e-07	5.06771e-06	1.05204	3R	FlyBase	gene	4235217	4241057	1	Gel	FlyBase	protein_coding	TRUE
FBgn0010226	2208.89	-0.284052	0.0796876	-3.56457	0.000364454	0.00115891	1.45599	2R	FlyBase	gene	17093246	17099501	1	GstS1	FlyBase	protein_coding	TRUE
FBgn0010228	1426.5	0.527496	0.116646	4.52218	6.12069e-06	3.53125e-05	1.33747	2R	FlyBase	gene	21697488	21707861	1	HmgZ	FlyBase	protein_coding	TRUE
FBgn0010235	2014.4	-0.283326	0.0873449	-3.24376	0.00117964	0.00453218	0.971456	3L	FlyBase	gene	12746616	12750056	1	Klc	FlyBase	protein_coding	TRUE
FBgn0010238	2003.88	-0.336977	0.0730929	-4.61026	4.02168e-06	2.26645e-05	1.45277	2R	FlyBase	gene	12453190	12465630	1	Lac	FlyBase	protein_coding	TRUE
FBgn0010240	25.4943	0.774944	0.225342	3.43898	0.000583919	0.00192137	1.30031	X	FlyBase	gene	15925105	15928529	1	Lcch3	FlyBase	protein_coding	TRUE
FBgn0010241	737.524	0.890869	0.129726	6.8673	6.54292e-12	1.48552e-10	1.47385	2R	FlyBase	gene	14246966	14252597	1	Mdr50	FlyBase	protein_coding	TRUE
FBgn0010246	3307.18	0.331635	0.108159	3.06617	0.00216818	0.00776739	0.95772	3L	FlyBase	gene	1318480	1329617	1	Myo61F	FlyBase	protein_coding	TRUE
FBgn0010247	3113.02	-0.297342	0.0796186	-3.73458	0.000188031	0.000963662	0.924435	3R	FlyBase	gene	3461351	3587054	1	Parp	FlyBase	protein_coding	TRUE
FBgn0010263	1051.4	1.08709	0.115873	9.38167	6.49345e-21	7.67902e-19	1.55818	2L	FlyBase	gene	2954762	2968434	1	Rbp9	FlyBase	protein_coding	TRUE
FBgn0010265	22922.7	0.254768	0.0578769	4.40189	1.07312e-05	7.11604e-05	1.05204	2L	FlyBase	gene	8363477	8364662	1	RpS13	FlyBase	protein_coding	TRUE
FBgn0010269	1678.29	-0.302692	0.0723045	-4.18635	2.83476e-05	0.000135545	1.33747	X	FlyBase	gene	9247342	9250037	1	Dsor1	FlyBase	protein_coding	TRUE
FBgn0010278	4404.9	-0.552664	0.0841457	-6.56794	5.10168e-11	1.44066e-09	0.95772	2R	FlyBase	gene	23806361	23809004	1	Ssrp	FlyBase	protein_coding	TRUE
FBgn0010280	4201.93	-0.410096	0.0848387	-4.83383	1.33929e-06	1.35473e-05	0.875804	3L	FlyBase	gene	16113212	16121651	1	Taf4	FlyBase	protein_coding	TRUE
FBgn0010282	2071.99	-0.791822	0.109841	-7.20877	5.64575e-13	1.5949e-11	1.45599	3R	FlyBase	gene	6380467	6382604	1	TfIIFalpha	FlyBase	protein_coding	TRUE
FBgn0010288	3945.48	-0.360193	0.071171	-5.06096	4.1716e-07	4.81896e-06	0.875804	2L	FlyBase	gene	2212738	2214211	1	Uch	FlyBase	protein_coding	TRUE
FBgn0010300	6072.43	-0.606705	0.0852083	-7.12025	1.07728e-12	4.45006e-11	0.875804	2L	FlyBase	gene	19133816	19179758	1	brat	FlyBase	protein_coding	TRUE
FBgn0010303	2312.81	-0.438497	0.0931668	-4.70658	2.51913e-06	2.13571e-05	0.971456	X	FlyBase	gene	13079205	13090434	1	hep	FlyBase	protein_coding	TRUE
FBgn0010313	3522.96	-0.578255	0.128706	-4.49283	7.02831e-06	5.83934e-05	0.866352	3R	FlyBase	gene	5077779	5087072	1	corto	FlyBase	protein_coding	TRUE
FBgn0010314	1846.65	-0.431075	0.108164	-3.98538	6.7372e-05	0.000283911	1.33747	2L	FlyBase	gene	9330763	9331981	1	Cks30A	FlyBase	protein_coding	TRUE
FBgn0010315	2384.25	-0.352223	0.104529	-3.36961	0.000752741	0.00233644	1.33747	X	FlyBase	gene	15906822	15909676	1	CycD	FlyBase	protein_coding	TRUE
FBgn0010328	6051.32	-0.479664	0.115464	-4.15425	3.26358e-05	0.000218678	0.875804	3R	FlyBase	gene	27256595	27264055	1	woc	FlyBase	protein_coding	TRUE
FBgn0010329	38.1797	0.820321	0.220119	3.72671	0.000193997	0.000744706	1.27574	X	FlyBase	gene	7995697	8027394	1	Tbh	FlyBase	protein_coding	TRUE
FBgn0010333	2984	-0.235866	0.064201	-3.67388	0.000238898	0.00119009	0.924435	3L	FlyBase	gene	1300879	1302683	1	Rac1	FlyBase	protein_coding	TRUE
FBgn0010341	4303.61	-0.152439	0.0647159	-2.35551	0.0184971	0.0450306	1.05204	X	FlyBase	gene	19697091	19699938	1	Cdc42	FlyBase	protein_coding	TRUE
FBgn0010342	2780.48	-0.531059	0.0962743	-5.5161	3.46609e-08	5.38897e-07	0.866352	2R	FlyBase	gene	9590867	9592744	1	Map60	FlyBase	protein_coding	TRUE
FBgn0010348	8989.42	-0.166598	0.0513555	-3.24401	0.0011786	0.00422905	1.05204	3L	FlyBase	gene	22868380	22872231	1	Arf79F	FlyBase	protein_coding	TRUE
FBgn0010352	9145.08	0.75139	0.0952631	7.88753	3.08231e-15	1.87755e-13	1.05204	3L	FlyBase	gene	16954822	16968724	1	Nc73EF	FlyBase	protein_coding	TRUE
FBgn0010356	1020.24	-0.40808	0.0912821	-4.47054	7.80234e-06	3.88928e-05	1.53753	2R	FlyBase	gene	10877312	10879673	1	Taf5	FlyBase	protein_coding	TRUE
FBgn0010357	32663.1	0.652804	0.131382	4.96876	6.73823e-07	6.28218e-06	1.05204	2R	FlyBase	gene	11346325	11347395	1	betaTry	FlyBase	protein_coding	TRUE
FBgn0010358	32.3987	-1.05203	0.223031	-4.71695	2.39401e-06	1.51804e-05	1.36988	2R	FlyBase	gene	11355319	11356128	1	deltaTry	FlyBase	protein_coding	TRUE
FBgn0010379	3303.02	-0.172347	0.0636855	-2.70622	0.00680544	0.0213245	0.924435	3R	FlyBase	gene	16099228	16105670	1	Akt1	FlyBase	protein_coding	TRUE
FBgn0010380	2763.14	-0.295146	0.0919061	-3.21139	0.00132096	0.0055467	0.866352	X	FlyBase	gene	19731004	19734581	1	AP-1-2beta	FlyBase	protein_coding	TRUE
FBgn0010381	2340.05	1.21632	0.115874	10.4969	8.92771e-26	2.3865e-23	1.26096	3L	FlyBase	gene	3369556	3369942	1	Drs	FlyBase	protein_coding	TRUE
FBgn0010382	4872.22	-0.645269	0.0959951	-6.7219	1.79372e-11	6.12706e-10	0.866352	2L	FlyBase	gene	15727581	15748150	1	CycE	FlyBase	protein_coding	TRUE
FBgn0010383	529.727	0.422474	0.150337	2.81019	0.00495123	0.0103915	1.5629	X	FlyBase	gene	18688538	18693042	1	Cyp18a1	FlyBase	protein_coding	TRUE
FBgn0010385	98.3813	0.896144	0.192353	4.65885	3.17987e-06	1.99381e-05	1.33583	2R	FlyBase	gene	10054178	10054576	1	Def	FlyBase	protein_coding	TRUE
FBgn0010387	2074.45	0.456637	0.0956569	4.7737	1.80874e-06	1.60921e-05	0.971456	3L	FlyBase	gene	7131863	7133463	1	Dbi	FlyBase	protein_coding	TRUE
FBgn0010389	181.809	0.936255	0.146217	6.40318	1.52174e-10	2.95822e-09	1.26949	3R	FlyBase	gene	18045216	18052984	1	htl	FlyBase	protein_coding	TRUE
FBgn0010391	2314.05	-0.223674	0.0828876	-2.69852	0.00696494	0.0208553	0.971456	X	FlyBase	gene	11126877	11129087	1	Gtp-bp	FlyBase	protein_coding	TRUE
FBgn0010395	221.756	0.496563	0.129266	3.84141	0.00012233	0.000482338	1.32364	2L	FlyBase	gene	21053033	21058044	1	Itgbetanu	FlyBase	protein_coding	TRUE
FBgn0010398	519.618	-0.317944	0.117224	-2.71228	0.00668212	0.0159169	1.27856	2L	FlyBase	gene	10517335	10519269	1	Lrr47	FlyBase	protein_coding	TRUE
FBgn0010399	44.0228	0.583744	0.207292	2.81604	0.00486195	0.0114602	1.36988	3R	FlyBase	gene	5508842	5523328	1	Nmdar1	FlyBase	protein_coding	TRUE
FBgn0010401	47.893	0.695444	0.226017	3.07696	0.00209123	0.00571727	1.32364	3R	FlyBase	gene	7978959	7979614	1	Os-C	FlyBase	protein_coding	TRUE
FBgn0010403	36.9033	0.6686	0.223389	2.99299	0.00276262	0.00746714	1.27856	3R	FlyBase	gene	5976177	5976817	1	Obp83b	FlyBase	protein_coding	TRUE
FBgn0010408	4463.24	0.243842	0.0847393	2.87756	0.00400762	0.0136041	0.924435	3L	FlyBase	gene	9509793	9511531	1	RpS9	FlyBase	protein_coding	TRUE
FBgn0010409	24035.6	0.368444	0.0810079	4.54825	5.40936e-06	4.39979e-05	0.924435	2R	FlyBase	gene	17546406	17547462	1	RpL18A	FlyBase	protein_coding	TRUE
FBgn0010411	20466.2	0.228944	0.0700009	3.27059	0.00107325	0.00456611	0.875804	2R	FlyBase	gene	20263979	20264848	1	RpS18	FlyBase	protein_coding	TRUE
FBgn0010412	20339.3	0.30773	0.0902825	3.40853	0.000653149	0.00275827	0.95772	X	FlyBase	gene	16637894	16639249	1	RpS19a	FlyBase	protein_coding	TRUE
FBgn0010414	29.3332	0.616055	0.222042	2.7745	0.00552869	0.0131008	1.33583	2R	FlyBase	gene	24404595	24411074	1	SerT	FlyBase	protein_coding	TRUE
FBgn0010416	1329.9	-0.188479	0.0824073	-2.28717	0.0221862	0.037963	1.53753	X	FlyBase	gene	16388820	16391438	1	TH1	FlyBase	protein_coding	TRUE
FBgn0010417	1132.46	-0.238641	0.078978	-3.02162	0.0025143	0.00610465	1.47385	3L	FlyBase	gene	19599088	19601382	1	Taf6	FlyBase	protein_coding	TRUE
FBgn0010421	873.442	-0.400806	0.0902872	-4.43923	9.02792e-06	4.63572e-05	1.45718	3R	FlyBase	gene	10766622	10767804	1	TfIIFbeta	FlyBase	protein_coding	TRUE
FBgn0010422	1814.72	-0.356571	0.0733984	-4.85802	1.18565e-06	8.34554e-06	1.33747	2L	FlyBase	gene	15058919	15060757	1	TfIIS	FlyBase	protein_coding	TRUE
FBgn0010424	376.683	0.89353	0.136591	6.54164	6.08462e-11	1.31166e-09	1.26949	3L	FlyBase	gene	17046063	17048390	1	TpnC73F	FlyBase	protein_coding	TRUE
FBgn0010431	5481.28	-0.505696	0.0921747	-5.48627	4.10499e-08	6.17502e-07	0.875804	3L	FlyBase	gene	8413012	8414103	1	mtrm	FlyBase	protein_coding	TRUE
FBgn0010434	1785.46	0.436362	0.118702	3.67612	0.000236808	0.00113201	0.971456	2R	FlyBase	gene	19229063	19243751	1	cora	FlyBase	protein_coding	TRUE
FBgn0010435	1954.64	0.706227	0.0852055	8.28851	1.14681e-16	1.05255e-14	0.971456	2R	FlyBase	gene	24976456	24986070	1	emp	FlyBase	protein_coding	TRUE
FBgn0010441	815.147	-0.32513	0.0871929	-3.72886	0.000192351	0.000658346	1.45718	3R	FlyBase	gene	27251131	27253182	1	pll	FlyBase	protein_coding	TRUE
FBgn0010453	29.9911	0.484145	0.224437	2.15715	0.030994	0.0591271	1.27574	2L	FlyBase	gene	7255419	7277171	1	Wnt4	FlyBase	protein_coding	TRUE
FBgn0010473	283.444	1.04518	0.148105	7.05703	1.70104e-12	5.51525e-11	1.09856	2L	FlyBase	gene	4283148	4323781	1	tutl	FlyBase	protein_coding	TRUE
FBgn0010482	1314.11	0.811886	0.119486	6.7948	1.08464e-11	2.24237e-10	1.55818	2R	FlyBase	gene	6721101	6740672	1	l(2)01289	FlyBase	protein_coding	TRUE
FBgn0010488	19416.4	-0.408915	0.0787209	-5.19449	2.05282e-07	2.19063e-06	1.05204	2R	FlyBase	gene	12915994	12923734	1	NAT1	FlyBase	protein_coding	TRUE
FBgn0010548	2538.83	0.44274	0.0675552	6.55376	5.61076e-11	1.71583e-09	0.875804	2R	FlyBase	gene	7466879	7477162	1	Aldh-III	FlyBase	protein_coding	TRUE
FBgn0010551	6890.08	-0.153323	0.0579551	-2.64554	0.00815601	0.0261214	0.875804	2R	FlyBase	gene	18819467	18822250	1	Phb2	FlyBase	protein_coding	TRUE
FBgn0010575	4663.76	-0.615347	0.115771	-5.31519	1.06546e-07	1.44526e-06	0.866352	2R	FlyBase	gene	18278198	18357296	1	sbb	FlyBase	protein_coding	TRUE
FBgn0010583	1567.34	-0.412105	0.0671015	-6.14152	8.17364e-10	1.19049e-08	1.45599	2L	FlyBase	gene	825969	833241	1	dock	FlyBase	protein_coding	TRUE
FBgn0010590	2620.24	-0.181281	0.08033	-2.2567	0.0240267	0.0663675	0.866352	2R	FlyBase	gene	16013805	16014787	1	Prosbeta1	FlyBase	protein_coding	TRUE
FBgn0010602	3009.33	-0.290851	0.0762269	-3.8156	0.000135851	0.000646268	1.05204	2L	FlyBase	gene	540599	542580	1	lwr	FlyBase	protein_coding	TRUE
FBgn0010607	795.819	-0.192534	0.0992428	-1.94002	0.0523767	0.0826394	1.45718	2L	FlyBase	gene	4970135	4973921	1	l(2)05714	FlyBase	protein_coding	TRUE
FBgn0010611	2206.15	0.328247	0.0775169	4.23452	2.29036e-05	0.000104298	1.45277	2R	FlyBase	gene	16336090	16341242	1	Hmgs	FlyBase	protein_coding	TRUE
FBgn0010612	3439.37	0.26598	0.0827148	3.21563	0.0013016	0.00518061	0.924435	2L	FlyBase	gene	10975522	10976399	1	l(2)06225	FlyBase	protein_coding	TRUE
FBgn0010620	1640.02	-0.256808	0.0706539	-3.63474	0.000278261	0.0013043	0.971456	2R	FlyBase	gene	17394593	17405171	1	Sip1	FlyBase	protein_coding	TRUE
FBgn0010621	8407.84	-0.322762	0.0836261	-3.85959	0.000113577	0.000654778	0.866352	2R	FlyBase	gene	12174802	12177516	1	Cct5	FlyBase	protein_coding	TRUE
FBgn0010638	3439.76	-0.161723	0.074508	-2.17054	0.0299659	0.0799448	0.866352	2R	FlyBase	gene	14618771	14619681	1	Sec61beta	FlyBase	protein_coding	TRUE
FBgn0010651	902.657	0.791257	0.119426	6.6255	3.46071e-11	6.89533e-10	1.45718	2R	FlyBase	gene	18796975	18803727	1	l(2)08717	FlyBase	protein_coding	TRUE
FBgn0010660	2672.56	-0.341001	0.0711902	-4.79	1.66779e-06	1.64278e-05	0.875804	2R	FlyBase	gene	22918937	22924742	1	Nup214	FlyBase	protein_coding	TRUE
FBgn0010747	2028.71	-0.141768	0.066128	-2.14384	0.0320456	0.0769422	0.971456	3L	FlyBase	gene	5152678	5154777	1	Srp54k	FlyBase	protein_coding	TRUE
FBgn0010750	1403.03	-0.245203	0.0832387	-2.94578	0.00322143	0.00763835	1.45277	3R	FlyBase	gene	4750035	4777490	1	atms	FlyBase	protein_coding	TRUE
FBgn0010762	2212.43	-0.501578	0.103228	-4.85893	1.18019e-06	1.09663e-05	0.971456	3L	FlyBase	gene	10664739	10690734	1	simj	FlyBase	protein_coding	TRUE
FBgn0010770	1014.98	-0.275728	0.07743	-3.561	0.000369443	0.00117146	1.45718	3R	FlyBase	gene	21116254	21117899	1	ppan	FlyBase	protein_coding	TRUE
FBgn0010774	5539.32	-0.399653	0.0616446	-6.48319	8.98055e-11	2.20534e-09	1.05204	3R	FlyBase	gene	7077904	7080387	1	Ref1	FlyBase	protein_coding	TRUE
FBgn0010786	3154.07	-0.135738	0.0578515	-2.34631	0.0189603	0.0497453	0.95772	3L	FlyBase	gene	1334889	1339415	1	l(3)02640	FlyBase	protein_coding	TRUE
FBgn0010808	1655.56	0.282313	0.0810351	3.48384	0.000494283	0.00151581	1.45277	3R	FlyBase	gene	31052616	31053915	1	l(3)03670	FlyBase	protein_coding	TRUE
FBgn0010825	4256.82	-0.490273	0.0916675	-5.34838	8.87451e-08	1.12531e-06	0.95772	3L	FlyBase	gene	8449922	8472669	1	Gug	FlyBase	protein_coding	TRUE
FBgn0010830	813.314	-0.468271	0.0859991	-5.44506	5.17866e-08	4.57939e-07	1.55818	3L	FlyBase	gene	22738602	22741388	1	l(3)04053	FlyBase	protein_coding	TRUE
FBgn0010877	2877.32	-0.516384	0.0646943	-7.98192	1.4408e-15	1.09337e-13	0.924435	3R	FlyBase	gene	18288866	18298879	1	l(3)05822	FlyBase	protein_coding	TRUE
FBgn0010894	467.199	0.271809	0.108845	2.49721	0.0125174	0.0272727	1.27856	3L	FlyBase	gene	5559470	5561598	1	sinu	FlyBase	protein_coding	TRUE
FBgn0010905	4497.91	-0.431899	0.186076	-2.32109	0.0202821	0.0526389	0.95772	3L	FlyBase	gene	2505245	2554292	1	Spn	FlyBase	protein_coding	TRUE
FBgn0010909	4336.7	-0.329029	0.103028	-3.19359	0.00140517	0.00535855	0.95772	3L	FlyBase	gene	2554847	2586540	1	msn	FlyBase	protein_coding	TRUE
FBgn0010926	1886.06	-0.227876	0.0933793	-2.44032	0.0146741	0.0300726	1.33747	3R	FlyBase	gene	17535533	17539963	1	l(3)07882	FlyBase	protein_coding	TRUE
FBgn0011020	1123.05	-0.626677	0.114427	-5.47666	4.33435e-08	3.948e-07	1.53753	3R	FlyBase	gene	7151367	7154219	1	Sas-4	FlyBase	protein_coding	TRUE
FBgn0011202	1795.98	-0.299235	0.0789659	-3.78942	0.000151002	0.000533216	1.45599	2L	FlyBase	gene	20758144	20768053	1	dia	FlyBase	protein_coding	TRUE
FBgn0011204	5484.92	-0.350703	0.0739379	-4.74321	2.10356e-06	2.02388e-05	0.866352	3L	FlyBase	gene	1503226	1517271	1	cue	FlyBase	protein_coding	TRUE
FBgn0011205	778.582	0.452847	0.101772	4.44964	8.60141e-06	4.39053e-05	1.47385	3L	FlyBase	gene	20384429	20391913	1	fbl	FlyBase	protein_coding	TRUE
FBgn0011206	326.912	0.608884	0.125743	4.84229	1.28349e-06	9.03014e-06	1.32364	3L	FlyBase	gene	9097629	9134405	1	bol	FlyBase	protein_coding	TRUE
FBgn0011207	1780.82	-0.180433	0.0663967	-2.7175	0.0065777	0.0198588	0.971456	2L	FlyBase	gene	9700810	9708883	1	pelo	FlyBase	protein_coding	TRUE
FBgn0011217	13595.4	-0.267167	0.0540588	-4.94216	7.72607e-07	7.9469e-06	0.924435	3R	FlyBase	gene	14732414	14741319	1	eff	FlyBase	protein_coding	TRUE
FBgn0011224	4418.2	-0.397036	0.06749	-5.88289	4.03161e-09	7.77144e-08	0.875804	3R	FlyBase	gene	31846987	32015520	1	heph	FlyBase	protein_coding	TRUE
FBgn0011227	1468.14	0.645629	0.0835823	7.72446	1.12326e-14	4.5177e-13	1.45599	2R	FlyBase	gene	12757133	12757529	1	ox	FlyBase	protein_coding	TRUE
FBgn0011230	5339.37	-0.133319	0.0578051	-2.30636	0.0210907	0.050337	1.05204	2L	FlyBase	gene	8054322	8071624	1	poe	FlyBase	protein_coding	TRUE
FBgn0011232	1639.4	-0.391431	0.0814297	-4.80698	1.53227e-06	1.04369e-05	1.33747	2L	FlyBase	gene	9431405	9435341	1	scat	FlyBase	protein_coding	TRUE
FBgn0011236	1430.96	-0.184201	0.0852782	-2.16	0.0307729	0.0593609	1.26096	2R	FlyBase	gene	23870273	23877442	1	ken	FlyBase	protein_coding	TRUE
FBgn0011259	643.799	-0.184191	0.09496	-1.93967	0.0524202	0.0779631	1.5629	2L	FlyBase	gene	8542147	8672041	1	Sema-1a	FlyBase	protein_coding	TRUE
FBgn0011260	3807.58	-0.256077	0.0681652	-3.75672	0.000172156	0.000888699	0.924435	2R	FlyBase	gene	16500178	16533459	1	Sema-2a	FlyBase	protein_coding	TRUE
FBgn0011272	21809.4	0.213288	0.0975491	2.18647	0.0287812	0.0732249	0.924435	2L	FlyBase	gene	9967313	9968645	1	RpL13	FlyBase	protein_coding	TRUE
FBgn0011274	552.108	0.905213	0.142102	6.37019	1.88799e-10	3.15801e-09	1.45718	2L	FlyBase	gene	17413248	17433161	1	Dif	FlyBase	protein_coding	TRUE
FBgn0011280	1090.36	1.03477	0.141397	7.3182	2.51326e-13	7.35841e-12	1.53753	X	FlyBase	gene	20419613	20420979	1	Obp19d	FlyBase	protein_coding	TRUE
FBgn0011281	48.4828	0.478131	0.215678	2.21688	0.0266316	0.0504732	1.32364	3R	FlyBase	gene	5972155	5975245	1	Obp83a	FlyBase	protein_coding	TRUE
FBgn0011283	37.2773	0.569583	0.224865	2.53299	0.0113093	0.0235683	1.36988	2L	FlyBase	gene	7496791	7497365	1	Obp28a	FlyBase	protein_coding	TRUE
FBgn0011284	31585.5	0.385847	0.0852371	4.52675	5.98982e-06	5.05429e-05	0.875804	3L	FlyBase	gene	13041756	13044234	1	RpS4	FlyBase	protein_coding	TRUE
FBgn0011286	688.082	0.924736	0.155259	5.9561	2.58335e-09	3.33901e-08	1.45718	2R	FlyBase	gene	8860364	8888097	1	RyR	FlyBase	protein_coding	TRUE
FBgn0011288	257.612	1.14141	0.131259	8.69586	3.44219e-18	3.04597e-16	1.32364	3L	FlyBase	gene	24074180	24299205	1	Snap25	FlyBase	protein_coding	TRUE
FBgn0011289	2171	-0.288472	0.0705449	-4.0892	4.32872e-05	0.000180187	1.45599	3R	FlyBase	gene	27251112	27256463	1	TfIIA-L	FlyBase	protein_coding	TRUE
FBgn0011290	1144.58	-0.268741	0.0877844	-3.06137	0.00220324	0.00518419	1.5629	3R	FlyBase	gene	11678386	11679690	1	Taf12	FlyBase	protein_coding	TRUE
FBgn0011291	398.232	-0.282242	0.12264	-2.30139	0.0213696	0.0433939	1.26949	2L	FlyBase	gene	9762424	9763262	1	Taf11	FlyBase	protein_coding	TRUE
FBgn0011293	40.1847	0.603089	0.216266	2.78864	0.00529305	0.0123523	1.36988	3L	FlyBase	gene	17023123	17023741	1	a10	FlyBase	protein_coding	TRUE
FBgn0011294	17.1449	0.512334	0.214097	2.393	0.0167112	0.0352528	1.2618	2L	FlyBase	gene	1329161	1329993	1	a5	FlyBase	protein_coding	TRUE
FBgn0011296	636.823	0.69303	0.095512	7.25594	3.98874e-13	1.16881e-11	1.47385	2R	FlyBase	gene	23684651	23685543	1	l(2)efl	FlyBase	protein_coding	TRUE
FBgn0011297	494.639	-0.30331	0.111257	-2.72621	0.00640663	0.0154507	1.26949	2R	FlyBase	gene	23705439	23709792	1	l(2)not	FlyBase	protein_coding	TRUE
FBgn0011327	2368.73	-0.46349	0.08356	-5.5468	2.90954e-08	3.29764e-07	1.26096	3L	FlyBase	gene	9475493	9476965	1	Uch-L5	FlyBase	protein_coding	TRUE
FBgn0011335	676.702	-0.330567	0.102654	-3.2202	0.00128101	0.00383486	1.27856	3L	FlyBase	gene	12116101	12118055	1	l(3)j2D3	FlyBase	protein_coding	TRUE
FBgn0011455	2851	0.301615	0.0673685	4.47708	7.56694e-06	6.1779e-05	0.875804	3L	FlyBase	gene	12137496	12138584	1	l(3)neo18	FlyBase	protein_coding	TRUE
FBgn0011474	2979.18	-0.525057	0.100664	-5.21594	1.82886e-07	1.97896e-06	1.05204	3R	FlyBase	gene	14316038	14320494	1	pr-set7	FlyBase	protein_coding	TRUE
FBgn0011481	5049.34	-0.526876	0.101471	-5.19241	2.07592e-07	2.39646e-06	0.95772	3R	FlyBase	gene	18192494	18199595	1	Ssdp	FlyBase	protein_coding	TRUE
FBgn0011554	166.159	0.647081	0.159665	4.05275	5.06184e-05	0.000223751	1.32364	2R	FlyBase	gene	11340513	11341423	1	etaTry	FlyBase	protein_coding	TRUE
FBgn0011555	1805.62	0.505424	0.0966473	5.22957	1.699e-07	1.49029e-06	1.33747	2R	FlyBase	gene	11341714	11342760	1	thetaTry	FlyBase	protein_coding	TRUE
FBgn0011556	250.799	0.790383	0.185804	4.25385	2.10131e-05	0.00010893	1.26949	2R	FlyBase	gene	11339186	11340132	1	zetaTry	FlyBase	protein_coding	TRUE
FBgn0011566	679.782	-0.225282	0.106367	-2.11797	0.0341772	0.0642266	1.27856	X	FlyBase	gene	2606680	2608876	1	Bzd	FlyBase	protein_coding	TRUE
FBgn0011570	1948.71	-0.288357	0.0649736	-4.43807	9.07704e-06	5.03448e-05	1.33747	2L	FlyBase	gene	1704902	1706962	1	cpb	FlyBase	protein_coding	TRUE
FBgn0011571	2809.11	-0.396698	0.0960484	-4.13019	3.62468e-05	0.000242261	0.866352	X	FlyBase	gene	16288810	16293520	1	caz	FlyBase	protein_coding	TRUE
FBgn0011573	1706.88	-0.218876	0.0706642	-3.09741	0.00195217	0.00702547	0.971456	3L	FlyBase	gene	1795392	1797307	1	Cdc37	FlyBase	protein_coding	TRUE
FBgn0011581	156.132	1.36042	0.161058	8.44678	2.99449e-17	2.37948e-15	1.26949	3R	FlyBase	gene	24341551	24343825	1	Ms	FlyBase	protein_coding	TRUE
FBgn0011582	28.3213	0.61317	0.226734	2.70436	0.00684368	0.0162689	1.27574	3R	FlyBase	gene	14165379	14214810	1	Dop1R1	FlyBase	protein_coding	TRUE
FBgn0011589	28.0131	0.57256	0.224114	2.55477	0.0106259	0.0229936	1.32364	2R	FlyBase	gene	17873939	17926695	1	Elk	FlyBase	protein_coding	TRUE
FBgn0011591	205.597	0.333261	0.136442	2.44252	0.0145853	0.0318528	1.23984	3L	FlyBase	gene	20925891	20949512	1	fng	FlyBase	protein_coding	TRUE
FBgn0011603	420.052	0.72471	0.127117	5.70114	1.19011e-08	1.2946e-07	1.47385	2L	FlyBase	gene	4468000	4477022	1	ine	FlyBase	protein_coding	TRUE
FBgn0011604	2758.35	-0.370523	0.0874851	-4.23527	2.28276e-05	0.000154348	0.924435	2R	FlyBase	gene	12636671	12640628	1	Iswi	FlyBase	protein_coding	TRUE
FBgn0011606	2170.04	-0.635881	0.0731346	-8.69467	3.47844e-18	3.04597e-16	1.33747	X	FlyBase	gene	2599158	2604052	1	Klp3A	FlyBase	protein_coding	TRUE
FBgn0011638	4516.55	-0.266476	0.0704396	-3.78304	0.000154924	0.000810096	0.924435	2L	FlyBase	gene	20348393	20350012	1	La	FlyBase	protein_coding	TRUE
FBgn0011640	2965.43	-0.279461	0.0748876	-3.73174	0.000190163	0.000973585	0.924435	3L	FlyBase	gene	7339266	7341893	1	lark	FlyBase	protein_coding	TRUE
FBgn0011648	2567.85	-0.363707	0.0753239	-4.82857	1.37517e-06	1.2786e-05	0.95772	2L	FlyBase	gene	3146056	3159643	1	Mad	FlyBase	protein_coding	TRUE
FBgn0011655	949.007	-0.366003	0.13814	-2.6495	0.00806113	0.0159562	1.53753	3R	FlyBase	gene	31611046	31615375	1	Med	FlyBase	protein_coding	TRUE
FBgn0011659	563.515	-0.252566	0.0971411	-2.59999	0.00932268	0.0211388	1.27856	2R	FlyBase	gene	8170274	8172401	1	Mlh1	FlyBase	protein_coding	TRUE
FBgn0011660	1279.59	-0.511138	0.112782	-4.53209	5.84042e-06	3.0958e-05	1.47385	2R	FlyBase	gene	15368074	15371520	1	Pms2	FlyBase	protein_coding	TRUE
FBgn0011661	10460.6	-0.183027	0.0743453	-2.46184	0.0138224	0.0379633	0.95772	X	FlyBase	gene	8873012	8898332	1	Moe	FlyBase	protein_coding	TRUE
FBgn0011666	2225.11	-0.46528	0.0847218	-5.49186	3.97732e-08	3.8405e-07	1.45599	3R	FlyBase	gene	25516118	25608423	1	msi	FlyBase	protein_coding	TRUE
FBgn0011674	385.316	0.26033	0.129113	2.0163	0.043769	0.0770635	1.32364	2R	FlyBase	gene	20821262	20836028	1	insc	FlyBase	protein_coding	TRUE
FBgn0011692	2343.75	-0.461648	0.109865	-4.20195	2.64621e-05	0.000127533	1.33747	3L	FlyBase	gene	4242734	4246233	1	pav	FlyBase	protein_coding	TRUE
FBgn0011693	149.226	0.925264	0.164078	5.63918	1.70865e-08	2.07923e-07	1.23984	3L	FlyBase	gene	16353233	16354297	1	Pdh	FlyBase	protein_coding	TRUE
FBgn0011695	5543.03	1.20469	0.0866069	13.9098	5.52202e-44	3.62696e-40	1.05204	2R	FlyBase	gene	24026172	24027518	1	PebIII	FlyBase	protein_coding	TRUE
FBgn0011701	52.17	0.677613	0.21871	3.09823	0.00194681	0.00532978	1.33583	3R	FlyBase	gene	18236192	18239602	1	repo	FlyBase	protein_coding	TRUE
FBgn0011703	5431.11	-0.509077	0.0895652	-5.68387	1.31679e-08	2.07666e-07	0.95772	2L	FlyBase	gene	10325026	10327943	1	RnrL	FlyBase	protein_coding	TRUE
FBgn0011704	6594.45	-0.351832	0.105054	-3.34905	0.000810891	0.00305657	1.05204	2R	FlyBase	gene	11983145	11985393	1	RnrS	FlyBase	protein_coding	TRUE
FBgn0011708	2168.18	-0.189133	0.063285	-2.98858	0.00280273	0.0067589	1.45599	2L	FlyBase	gene	16307346	16309274	1	Syx5	FlyBase	protein_coding	TRUE
FBgn0011710	2620.35	-0.316676	0.0624989	-5.0669	4.04354e-07	4.6813e-06	0.875804	X	FlyBase	gene	21358286	21361688	1	2001-09-01	FlyBase	protein_coding	TRUE
FBgn0011715	1631.61	-0.3819	0.0955726	-3.99592	6.44445e-05	0.000359526	0.971456	3R	FlyBase	gene	5470926	5472754	1	Snr1	FlyBase	protein_coding	TRUE
FBgn0011723	51.3802	0.55445	0.218689	2.53533	0.011234	0.0239614	1.33583	3L	FlyBase	gene	11927693	11935919	1	byn	FlyBase	protein_coding	TRUE
FBgn0011725	4149.22	-0.406749	0.0722192	-5.63214	1.77982e-08	2.72355e-07	0.95772	3R	FlyBase	gene	24196893	24221965	1	twin	FlyBase	protein_coding	TRUE
FBgn0011726	8993.57	-0.163653	0.0760363	-2.1523	0.0313735	0.0786426	0.924435	2R	FlyBase	gene	24044453	24046805	1	tsr	FlyBase	protein_coding	TRUE
FBgn0011737	1173.66	-0.30682	0.0878547	-3.49235	0.000478784	0.00138277	1.55818	2L	FlyBase	gene	6911090	6914138	1	Wee1	FlyBase	protein_coding	TRUE
FBgn0011739	2259.28	-0.577661	0.10194	-5.6667	1.45571e-08	1.69008e-07	1.33747	3R	FlyBase	gene	30789625	30806619	1	wts	FlyBase	protein_coding	TRUE
FBgn0011740	1282.32	-0.183985	0.0954464	-1.92763	0.0539014	0.0799448	1.55818	3R	FlyBase	gene	9412548	9417264	1	alpha-Man-II	FlyBase	protein_coding	TRUE
FBgn0011745	1747.75	-0.19063	0.0709314	-2.68753	0.00719821	0.0152304	1.45277	3R	FlyBase	gene	12691743	12694232	1	Arp1	FlyBase	protein_coding	TRUE
FBgn0011746	184.754	0.689035	0.160173	4.30182	1.69401e-05	9.21101e-05	1.23984	2R	FlyBase	gene	9062295	9077554	1	ana	FlyBase	protein_coding	TRUE
FBgn0011754	2277.96	0.264981	0.0776178	3.41392	0.000640342	0.00188641	1.45599	X	FlyBase	gene	11695137	11704394	1	PhKgamma	FlyBase	protein_coding	TRUE
FBgn0011760	8340.23	-0.205628	0.0585282	-3.51331	0.000442564	0.00202951	0.924435	X	FlyBase	gene	4687800	4702034	1	ctp	FlyBase	protein_coding	TRUE
FBgn0011761	47580.1	-0.509828	0.100342	-5.0809	3.75652e-07	3.7103e-06	1.05204	X	FlyBase	gene	5312171	5313125	1	dhd	FlyBase	protein_coding	TRUE
FBgn0011762	569.739	-0.315364	0.134206	-2.34985	0.0187809	0.032423	1.5629	3L	FlyBase	gene	8340314	8344404	1	DNApol-alpha50	FlyBase	protein_coding	TRUE
FBgn0011763	4300.64	-0.330552	0.0568491	-5.81455	6.07974e-09	1.12602e-07	0.875804	2R	FlyBase	gene	13222433	13228202	1	Dp	FlyBase	protein_coding	TRUE
FBgn0011764	1825.22	0.157382	0.0827585	1.9017	0.0572098	0.0892472	1.45277	X	FlyBase	gene	16333612	16340624	1	Dsp1	FlyBase	protein_coding	TRUE
FBgn0011766	4013.2	-0.485458	0.0879748	-5.51815	3.42591e-08	4.85621e-07	0.95772	3R	FlyBase	gene	21620304	21660871	1	E2f1	FlyBase	protein_coding	TRUE
FBgn0011774	1097.59	-0.457995	0.116117	-3.94425	8.00512e-05	0.00029143	1.53753	3R	FlyBase	gene	11410047	11412440	1	Irbp	FlyBase	protein_coding	TRUE
FBgn0011785	3088.62	-0.44712	0.148555	-3.00979	0.00261431	0.00941535	0.924435	3R	FlyBase	gene	24319000	24328619	1	BRWD3	FlyBase	protein_coding	TRUE
FBgn0011787	1510.77	-0.227372	0.0761128	-2.98731	0.00281446	0.00960853	0.971456	3L	FlyBase	gene	8956791	8957584	1	mRpL12	FlyBase	protein_coding	TRUE
FBgn0011802	1384.18	-0.499678	0.097154	-5.14316	2.70159e-07	2.25124e-06	1.33747	3L	FlyBase	gene	10459081	10463101	1	Gem3	FlyBase	protein_coding	TRUE
FBgn0011817	1869.27	-0.373939	0.102381	-3.65244	0.000259764	0.000857127	1.45277	3L	FlyBase	gene	7979046	8054147	1	nmo	FlyBase	protein_coding	TRUE
FBgn0011818	2306.94	-0.426618	0.0690474	-6.17862	6.46624e-10	9.71761e-09	1.45277	2L	FlyBase	gene	2492955	2498846	1	oaf	FlyBase	protein_coding	TRUE
FBgn0011822	201.594	0.82303	0.138128	5.95844	2.54659e-09	3.75139e-08	1.26949	X	FlyBase	gene	436139	437448	1	pcl	FlyBase	protein_coding	TRUE
FBgn0011826	3175.76	-0.57624	0.116777	-4.93455	8.03348e-07	7.96659e-06	0.95772	X	FlyBase	gene	16554627	16560016	1	Pp2B-14D	FlyBase	protein_coding	TRUE
FBgn0011828	318.939	0.748295	0.158008	4.73581	2.18185e-06	1.52766e-05	1.23984	3L	FlyBase	gene	2601455	2630064	1	Pxn	FlyBase	protein_coding	TRUE
FBgn0011832	298.404	0.5258	0.141468	3.71674	0.000201811	0.000774269	1.26949	2L	FlyBase	gene	2250431	2251275	1	Ser12	FlyBase	protein_coding	TRUE
FBgn0011834	830.039	0.593779	0.101166	5.86935	4.37503e-09	5.35396e-08	1.45718	X	FlyBase	gene	20962605	20963505	1	Ser6	FlyBase	protein_coding	TRUE
FBgn0011836	1169.88	-0.285249	0.107124	-2.6628	0.00774931	0.0152376	1.5629	3L	FlyBase	gene	9884411	9888683	1	Taf2	FlyBase	protein_coding	TRUE
FBgn0012034	6339.75	0.44626	0.0959384	4.65153	3.29486e-06	2.73714e-05	0.95772	3L	FlyBase	gene	21270722	21280243	1	AcCoAS	FlyBase	protein_coding	TRUE
FBgn0012036	9685.29	-0.190088	0.0622865	-3.05183	0.00227449	0.00833405	0.924435	2L	FlyBase	gene	9387389	9391567	1	Aldh	FlyBase	protein_coding	TRUE
FBgn0012037	2270.54	0.522613	0.102807	5.08343	3.70679e-07	2.75308e-06	1.45599	2L	FlyBase	gene	13905645	13909212	1	Ance	FlyBase	protein_coding	TRUE
FBgn0012051	767.952	0.404024	0.086178	4.68825	2.75545e-06	1.63331e-05	1.45718	2R	FlyBase	gene	19425113	19430564	1	CalpA	FlyBase	protein_coding	TRUE
FBgn0012058	2251.96	-0.487508	0.0800272	-6.09178	1.11662e-09	1.5772e-08	1.45599	3L	FlyBase	gene	7245481	7249340	1	Cdc27	FlyBase	protein_coding	TRUE
FBgn0012344	49.2128	0.485718	0.207445	2.34142	0.0192104	0.0393617	1.27574	3R	FlyBase	gene	9638182	9650706	1	Dh44	FlyBase	protein_coding	TRUE
FBgn0013269	7882.73	-0.374812	0.0730224	-5.13283	2.85412e-07	3.26459e-06	0.924435	3R	FlyBase	gene	15331584	15333133	1	FK506-bp1	FlyBase	protein_coding	TRUE
FBgn0013272	7261.14	0.520983	0.0893015	5.83398	5.41191e-09	9.35263e-08	0.95772	2R	FlyBase	gene	22317662	22329416	1	Gp150	FlyBase	protein_coding	TRUE
FBgn0013303	827.231	-0.175101	0.0951267	-1.84071	0.065664	0.0996421	1.45718	3L	FlyBase	gene	19991887	19997568	1	Nca	FlyBase	protein_coding	TRUE
FBgn0013305	2358.24	0.409581	0.0899782	4.552	5.3138e-06	2.88689e-05	1.45277	2R	FlyBase	gene	12877094	12880230	1	Nmda1	FlyBase	protein_coding	TRUE
FBgn0013307	799.384	0.603451	0.116667	5.17242	2.31077e-07	1.72297e-06	1.55818	2R	FlyBase	gene	8004824	8006672	1	Odc1	FlyBase	protein_coding	TRUE
FBgn0013323	29.6674	0.824039	0.224843	3.66495	0.00024739	0.000884692	1.33583	2L	FlyBase	gene	575711	576896	1	Ptth	FlyBase	protein_coding	TRUE
FBgn0013325	17657.1	0.318605	0.0688777	4.62566	3.73399e-06	2.81417e-05	1.05204	2R	FlyBase	gene	19442342	19443825	1	RpL11	FlyBase	protein_coding	TRUE
FBgn0013334	1916.06	0.214494	0.0970581	2.20996	0.0271081	0.0472902	1.45599	3R	FlyBase	gene	15935100	15962124	1	Sap47	FlyBase	protein_coding	TRUE
FBgn0013342	667.217	1.0812	0.133276	8.11253	4.95749e-16	2.70265e-14	1.47385	3L	FlyBase	gene	1630348	1637752	1	nSyb	FlyBase	protein_coding	TRUE
FBgn0013348	310.355	1.0645	0.114389	9.30593	1.32821e-20	1.8074e-18	1.26949	2R	FlyBase	gene	5065237	5070210	1	TpnC41C	FlyBase	protein_coding	TRUE
FBgn0013433	15.4265	0.537171	0.225919	2.37771	0.0174204	0.0367803	1.25347	2L	FlyBase	gene	16049965	16081684	1	beat-Ia	FlyBase	protein_coding	TRUE
FBgn0013467	192.569	1.02201	0.16273	6.28042	3.3767e-10	6.06595e-09	1.26949	2R	FlyBase	gene	15155437	15190292	1	igl	FlyBase	protein_coding	TRUE
FBgn0013531	353.503	-0.303775	0.128135	-2.37074	0.0177523	0.0377009	1.23984	2L	FlyBase	gene	8071812	8072848	1	MED20	FlyBase	protein_coding	TRUE
FBgn0013548	1942.57	-0.741158	0.133773	-5.54042	3.01747e-08	3.00133e-07	1.45599	2R	FlyBase	gene	23702477	23705403	1	l(2)dtl	FlyBase	protein_coding	TRUE
FBgn0013576	6636.04	-0.317846	0.0819476	-3.87865	0.000105037	0.000605573	0.875804	3R	FlyBase	gene	5270116	5350443	1	mtd	FlyBase	protein_coding	TRUE
FBgn0013672	45946	0.28022	0.0876962	3.19535	0.00139661	0.00532978	0.95772	M	FlyBase	gene	4062	4736	1	mt:ATPase6	FlyBase	protein_coding	TRUE
FBgn0013674	201205	0.449283	0.0690312	6.5084	7.59554e-11	2.24793e-09	0.866352	M	FlyBase	gene	1474	3009	1	mt:CoI	FlyBase	protein_coding	TRUE
FBgn0013675	33371	0.42231	0.0746732	5.65544	1.55448e-08	2.48812e-07	0.924435	M	FlyBase	gene	3083	3767	1	mt:CoII	FlyBase	protein_coding	TRUE
FBgn0013676	117965	0.420829	0.0710636	5.92187	3.18306e-09	6.35797e-08	0.875804	M	FlyBase	gene	4736	5524	1	mt:CoIII	FlyBase	protein_coding	TRUE
FBgn0013678	74590.7	0.469301	0.0904247	5.18997	2.10333e-07	2.64816e-06	0.866352	M	FlyBase	gene	10498	11634	1	mt:Cyt-b	FlyBase	protein_coding	TRUE
FBgn0013679	14391.4	0.317289	0.132244	2.39927	0.016428	0.0440956	0.95772	M	FlyBase	gene	11720	12658	1	mt:ND1	FlyBase	protein_coding	TRUE
FBgn0013681	3166.41	0.336632	0.0769081	4.37707	1.20285e-05	8.81051e-05	0.924435	M	FlyBase	gene	5608	5961	1	mt:ND3	FlyBase	protein_coding	TRUE
FBgn0013685	5.41112	0.351133	0.165324	2.1239	0.0336781	0.0625001	1.30031	M	FlyBase	gene	9970	10494	1	mt:ND6	FlyBase	protein_coding	TRUE
FBgn0013688	503.91	0.812398	0.163865	4.95772	7.1326e-07	5.57011e-06	1.26949	M	FlyBase	gene	14131	14916	1	mt:srRNA	FlyBase	rRNA	TRUE
FBgn0013717	1022.78	-0.489116	0.100072	-4.88764	1.02051e-06	6.72938e-06	1.47385	3L	FlyBase	gene	18618305	18622129	1	not	FlyBase	protein_coding	TRUE
FBgn0013720	900.483	-0.21055	0.0912123	-2.30835	0.0209796	0.0375152	1.47385	X	FlyBase	gene	1470666	1472325	1	pck	FlyBase	protein_coding	TRUE
FBgn0013726	4616.02	-0.57812	0.0847191	-6.82396	8.85624e-12	2.98867e-10	0.924435	2R	FlyBase	gene	8237271	8240297	1	pnut	FlyBase	protein_coding	TRUE
FBgn0013732	2603.61	-0.393882	0.0802202	-4.91001	9.1072e-07	9.60627e-06	0.875804	2R	FlyBase	gene	6657326	6660624	1	sced	FlyBase	protein_coding	TRUE
FBgn0013746	2106.4	-0.161636	0.0688283	-2.3484	0.0188542	0.0372147	1.33747	2L	FlyBase	gene	8993818	8997379	1	alien	FlyBase	protein_coding	TRUE
FBgn0013751	24.7845	0.502029	0.223904	2.24216	0.0249508	0.0496958	1.2618	3L	FlyBase	gene	3846206	3861692	1	Awh	FlyBase	protein_coding	TRUE
FBgn0013756	6124.97	-0.588166	0.134531	-4.37197	1.23131e-05	8.03924e-05	1.05204	2R	FlyBase	gene	11852617	11861202	1	Mtor	FlyBase	protein_coding	TRUE
FBgn0013763	6324.41	0.133129	0.0636847	2.09044	0.0365785	0.0895866	0.924435	2R	FlyBase	gene	16691022	16693751	1	CG5210	FlyBase	protein_coding	TRUE
FBgn0013764	1422.31	-0.456167	0.105788	-4.31211	1.61705e-05	8.25008e-05	1.33747	2R	FlyBase	gene	24031538	24033943	1	Chi	FlyBase	protein_coding	TRUE
FBgn0013765	2445.51	-0.198042	0.0939421	-2.10813	0.0350201	0.0827847	0.971456	2R	FlyBase	gene	13439314	13450475	1	cnn	FlyBase	protein_coding	TRUE
FBgn0013767	15.1239	0.555932	0.22364	2.48584	0.0129246	0.0283402	1.2618	3R	FlyBase	gene	14314854	14315716	1	Crz	FlyBase	protein_coding	TRUE
FBgn0013770	14223.2	-0.167776	0.0573749	-2.9242	0.00345347	0.012001	0.924435	2R	FlyBase	gene	13960675	13967981	1	Cp1	FlyBase	protein_coding	TRUE
FBgn0013771	623.639	0.4563	0.111717	4.08441	4.41884e-05	0.000172587	1.5629	2R	FlyBase	gene	14879356	14881372	1	Cyp6a9	FlyBase	protein_coding	TRUE
FBgn0013799	1581.43	-0.385478	0.0670203	-5.75166	8.83737e-09	1.07684e-07	1.33747	3L	FlyBase	gene	19818174	19830686	1	Deaf1	FlyBase	protein_coding	TRUE
FBgn0013812	24.5634	0.568108	0.226635	2.50671	0.012186	0.0271095	1.25347	3R	FlyBase	gene	21024580	21042499	1	Dhc93AB	FlyBase	protein_coding	TRUE
FBgn0013953	577.593	0.601209	0.112335	5.35194	8.70164e-08	7.12449e-07	1.5629	3R	FlyBase	gene	24841935	24850412	1	Esp	FlyBase	protein_coding	TRUE
FBgn0013972	67.6346	0.821574	0.211085	3.89216	9.93576e-05	0.000401774	1.32364	3R	FlyBase	gene	29682503	29685758	1	Gycalpha99B	FlyBase	protein_coding	TRUE
FBgn0013973	51.3379	0.766401	0.215129	3.56252	0.000367315	0.00131064	1.27574	3R	FlyBase	gene	31134392	31178278	1	Gycbeta100B	FlyBase	protein_coding	TRUE
FBgn0013981	5581.2	0.194707	0.0810698	2.40172	0.0163182	0.0403999	1.05204	3R	FlyBase	gene	14625755	14626614	1	His4r	FlyBase	protein_coding	TRUE
FBgn0013983	247.148	0.27735	0.128527	2.1579	0.0309354	0.0572275	1.32364	2R	FlyBase	gene	18409796	18413599	1	imd	FlyBase	protein_coding	TRUE
FBgn0013995	2159.44	-0.233879	0.0668511	-3.4985	0.000467875	0.00163204	1.26096	3R	FlyBase	gene	20978183	21015613	1	Calx	FlyBase	protein_coding	TRUE
FBgn0014000	600.589	0.678336	0.110838	6.12007	9.35336e-10	1.26078e-08	1.5629	2L	FlyBase	gene	19966727	19967685	1	Hf	FlyBase	protein_coding	TRUE
FBgn0014006	1949.42	-0.246859	0.0750537	-3.2891	0.00100508	0.00278624	1.45599	3R	FlyBase	gene	19879719	19886030	1	Pk92B	FlyBase	protein_coding	TRUE
FBgn0014007	2325.59	-0.363656	0.0732415	-4.96517	6.86405e-07	4.77308e-06	1.45599	3L	FlyBase	gene	12734945	12741568	1	Ptp69D	FlyBase	protein_coding	TRUE
FBgn0014018	1593.71	0.462142	0.0869576	5.31457	1.06911e-07	9.13394e-07	1.45599	3R	FlyBase	gene	9044183	9047977	1	Rel	FlyBase	protein_coding	TRUE
FBgn0014019	75.6465	1.38547	0.193426	7.16278	7.90596e-13	2.35171e-11	1.32364	2L	FlyBase	gene	12008153	12009832	1	Rh5	FlyBase	protein_coding	TRUE
FBgn0014020	5202.89	0.230482	0.0667051	3.45524	0.000549802	0.00257059	0.875804	2R	FlyBase	gene	16102687	16107229	1	Rho1	FlyBase	protein_coding	TRUE
FBgn0014022	672.964	-0.311269	0.104049	-2.99156	0.00277555	0.00754252	1.26949	3R	FlyBase	gene	9513327	9514827	1	Rlb1	FlyBase	protein_coding	TRUE
FBgn0014024	1383.25	-0.37361	0.13711	-2.72489	0.00643228	0.0138406	1.45277	X	FlyBase	gene	5318928	5322696	1	Rnp4F	FlyBase	protein_coding	TRUE
FBgn0014026	32709.6	0.223598	0.091876	2.4337	0.0149455	0.0439175	0.875804	X	FlyBase	gene	6530897	6533348	1	RpL7A	FlyBase	protein_coding	TRUE
FBgn0014028	3327.18	0.401906	0.0963706	4.17042	3.04034e-05	0.000206437	0.875804	2R	FlyBase	gene	6807626	6809172	1	SdhB	FlyBase	protein_coding	TRUE
FBgn0014031	1091.69	0.361284	0.108564	3.32783	0.000875239	0.00236106	1.53753	X	FlyBase	gene	6528948	6530726	1	Spat	FlyBase	protein_coding	TRUE
FBgn0014032	884.491	-0.231248	0.0891944	-2.59262	0.00952466	0.0192607	1.45718	X	FlyBase	gene	8463296	8464438	1	Sptr	FlyBase	protein_coding	TRUE
FBgn0014033	160.82	0.60194	0.181729	3.3123	0.000925312	0.00291675	1.26949	2L	FlyBase	gene	4121702	4124153	1	Sr-CI	FlyBase	protein_coding	TRUE
FBgn0014037	6087.65	-0.440098	0.0741227	-5.93742	2.89541e-09	4.97191e-08	1.05204	3L	FlyBase	gene	19889120	19909410	1	Su(Tpl)	FlyBase	protein_coding	TRUE
FBgn0014073	202.348	0.433396	0.135966	3.18752	0.00143497	0.00484098	1.09856	3L	FlyBase	gene	4510698	4532145	1	Tie	FlyBase	protein_coding	TRUE
FBgn0014075	2994.82	-0.29106	0.0776823	-3.7468	0.000179108	0.00096842	0.875804	3L	FlyBase	gene	18872747	18878245	1	Ugt	FlyBase	protein_coding	TRUE
FBgn0014076	3432.88	-0.919156	0.144405	-6.36511	1.9515e-10	5.21054e-09	0.875804	2L	FlyBase	gene	11171167	11171665	1	Vm32E	FlyBase	protein_coding	TRUE
FBgn0014127	1397.02	-0.458841	0.114917	-3.99281	6.52951e-05	0.000276474	1.33747	2L	FlyBase	gene	20058163	20061370	1	barr	FlyBase	protein_coding	TRUE
FBgn0014133	10332.5	-0.627198	0.0952576	-6.58423	4.57241e-11	1.43298e-09	0.866352	X	FlyBase	gene	11678970	11694740	1	bif	FlyBase	protein_coding	TRUE
FBgn0014163	4843.88	-0.320111	0.0711242	-4.50073	6.77208e-06	5.6539e-05	0.866352	3L	FlyBase	gene	16402796	16411828	1	fax	FlyBase	protein_coding	TRUE
FBgn0014184	18470.9	0.441594	0.0823351	5.36337	8.16826e-08	1.13164e-06	0.875804	2R	FlyBase	gene	12166295	12174264	1	Oda	FlyBase	protein_coding	TRUE
FBgn0014189	4625.62	-0.143942	0.0678287	-2.12214	0.0338257	0.0885729	0.866352	2L	FlyBase	gene	5539326	5542314	1	Hel25E	FlyBase	protein_coding	TRUE
FBgn0014269	1121.77	-0.458144	0.0957992	-4.78234	1.73268e-06	1.01841e-05	1.55818	2R	FlyBase	gene	18969404	18971133	1	prod	FlyBase	protein_coding	TRUE
FBgn0014340	520.515	-0.249783	0.122611	-2.03721	0.0416294	0.0680602	1.45718	X	FlyBase	gene	5873840	5876853	1	mof	FlyBase	protein_coding	TRUE
FBgn0014342	79.425	0.404813	0.185394	2.18353	0.0289967	0.0526234	1.36988	3R	FlyBase	gene	5548115	5551168	1	mia	FlyBase	protein_coding	TRUE
FBgn0014366	1111.75	-0.252966	0.0817453	-3.09456	0.00197105	0.0049431	1.47385	3R	FlyBase	gene	5589601	5591459	1	noi	FlyBase	protein_coding	TRUE
FBgn0014380	453.002	0.489727	0.111827	4.37932	1.1905e-05	5.82321e-05	1.47385	3R	FlyBase	gene	9497101	9502581	1	RhoL	FlyBase	protein_coding	TRUE
FBgn0014388	466.336	0.42919	0.158069	2.71521	0.0066233	0.0158992	1.26949	3L	FlyBase	gene	3401153	3424935	1	sty	FlyBase	protein_coding	TRUE
FBgn0014391	2332.95	0.182508	0.0770318	2.36926	0.0178238	0.0330398	1.45277	X	FlyBase	gene	15847859	15849258	1	sun	FlyBase	protein_coding	TRUE
FBgn0014396	936.601	0.844238	0.140399	6.01313	1.81977e-09	2.27279e-08	1.5629	2L	FlyBase	gene	3493986	3508119	1	tim	FlyBase	protein_coding	TRUE
FBgn0014411	2462.97	-0.439916	0.0722986	-6.08471	1.167e-09	1.76294e-08	1.33747	X	FlyBase	gene	1873853	1876474	1	Vps26	FlyBase	protein_coding	TRUE
FBgn0014417	1141.88	-0.185293	0.0935567	-1.98054	0.0476431	0.0720606	1.55818	2L	FlyBase	gene	8408888	8411868	1	CG13397	FlyBase	protein_coding	TRUE
FBgn0014465	4727.57	-0.472993	0.224944	-2.10271	0.035491	0.0782516	1.05204	X	FlyBase	gene	8473837	8476071	1	Cp7Fb	FlyBase	protein_coding	TRUE
FBgn0014859	35.6274	0.842686	0.217993	3.86565	0.000110795	0.000428586	1.36988	2L	FlyBase	gene	20683462	20714588	1	Hr38	FlyBase	protein_coding	TRUE
FBgn0014861	2944.35	-0.387299	0.0889944	-4.35194	1.34936e-05	9.7546e-05	0.924435	3R	FlyBase	gene	8264970	8267924	1	Mcm2	FlyBase	protein_coding	TRUE
FBgn0014863	2638.18	0.852125	0.0962203	8.85598	8.29535e-19	1.08821e-16	0.95772	3R	FlyBase	gene	7112850	7117732	1	Mlp84B	FlyBase	protein_coding	TRUE
FBgn0014865	71.6427	1.29968	0.223877	5.80534	6.42362e-09	8.14924e-08	1.32364	2R	FlyBase	gene	15408846	15409113	1	Mtk	FlyBase	protein_coding	TRUE
FBgn0014868	2413.62	-0.209459	0.0843276	-2.48387	0.0129964	0.0252622	1.45277	X	FlyBase	gene	9156929	9158515	1	Ost48	FlyBase	protein_coding	TRUE
FBgn0014869	6329.87	-0.349894	0.0895612	-3.90676	9.35425e-05	0.000466164	1.05204	3R	FlyBase	gene	29148248	29149901	1	Pglym78	FlyBase	protein_coding	TRUE
FBgn0014870	2097.75	-0.325729	0.116741	-2.79019	0.0052677	0.0132022	1.26096	2R	FlyBase	gene	16861321	16867714	1	Psi	FlyBase	protein_coding	TRUE
FBgn0014877	1873.15	-0.214825	0.0803645	-2.67314	0.00751458	0.0169277	1.33747	2R	FlyBase	gene	13554077	13555606	1	Roe1	FlyBase	protein_coding	TRUE
FBgn0014879	3537.02	-0.349115	0.086591	-4.03177	5.53594e-05	0.000348222	0.866352	3R	FlyBase	gene	15263552	15265253	1	Set	FlyBase	protein_coding	TRUE
FBgn0014903+FBgn0053082	769.647	0.25368	0.112296	2.25903	0.0238815	0.0399573	1.55818	X	FlyBase	gene	1030758	1033165	1	FBgn0014903+FBgn0053082	FlyBase	protein_coding	TRUE
FBgn0014906	2377.96	-0.214528	0.086768	-2.47243	0.0134196	0.0278498	1.33747	2L	FlyBase	gene	3163645	3169462	1	Hydr2	FlyBase	protein_coding	TRUE
FBgn0014930	571.775	0.184181	0.0970855	1.89711	0.0578139	0.0845693	1.5629	3R	FlyBase	gene	7912017	7913290	1	CG2846	FlyBase	protein_coding	TRUE
FBgn0014931	629.267	-0.23115	0.0927204	-2.49298	0.0126676	0.024614	1.45718	3R	FlyBase	gene	7913851	7916550	1	CG2678	FlyBase	protein_coding	TRUE
FBgn0015000	898.435	-0.170246	0.0793623	-2.14518	0.0319386	0.0537154	1.47385	2L	FlyBase	gene	4945579	4948324	1	betaggt-I	FlyBase	protein_coding	TRUE
FBgn0015001	243.2	0.817125	0.138638	5.89393	3.77109e-09	5.12675e-08	1.32364	2R	FlyBase	gene	11356720	11357537	1	iotaTry	FlyBase	protein_coding	TRUE
FBgn0015010	1864.77	0.832859	0.101402	8.21342	2.14975e-16	1.29969e-14	1.45599	X	FlyBase	gene	14784664	14786551	1	Ag5r	FlyBase	protein_coding	TRUE
FBgn0015011	149.973	0.745661	0.174356	4.27665	1.89726e-05	9.88311e-05	1.27856	3R	FlyBase	gene	16978439	16982158	1	Ahcy89E	FlyBase	protein_coding	TRUE
FBgn0015019	7741.69	-0.332425	0.0989529	-3.35943	0.00078103	0.00350858	0.866352	3R	FlyBase	gene	16647605	16649978	1	Cctgamma	FlyBase	protein_coding	TRUE
FBgn0015024	6122.29	-0.212072	0.0596285	-3.55656	0.00037574	0.00158049	1.05204	X	FlyBase	gene	12653626	12657834	1	CkIalpha	FlyBase	protein_coding	TRUE
FBgn0015031	2528.96	0.361891	0.0846256	4.27638	1.89957e-05	0.000126219	0.971456	2L	FlyBase	gene	5327227	5327969	1	cype	FlyBase	protein_coding	TRUE
FBgn0015034	62.2457	0.533762	0.21063	2.53412	0.011273	0.0240368	1.33583	2R	FlyBase	gene	8447451	8449745	1	Cyp4e1	FlyBase	protein_coding	TRUE
FBgn0015035	290.997	0.725648	0.193069	3.75848	0.000170947	0.000665144	1.27856	2L	FlyBase	gene	9747839	9750071	1	Cyp4e3	FlyBase	protein_coding	TRUE
FBgn0015037	1151.8	0.977276	0.102648	9.52062	1.72144e-21	2.27192e-19	1.5629	2R	FlyBase	gene	9240041	9242139	1	Cyp4p1	FlyBase	protein_coding	TRUE
FBgn0015038	82.5654	0.923082	0.188426	4.89891	9.63715e-07	6.97929e-06	1.33583	2R	FlyBase	gene	7127838	7129808	1	Cyp9b1	FlyBase	protein_coding	TRUE
FBgn0015075	785.526	-0.529787	0.101544	-5.2173	1.81551e-07	1.39357e-06	1.53753	3L	FlyBase	gene	22263369	22266017	1	Ddx1	FlyBase	protein_coding	TRUE
FBgn0015218	13456.3	-0.24447	0.0541871	-4.5116	6.43419e-06	5.11916e-05	0.924435	3L	FlyBase	gene	9399618	9402460	1	eIF-4E	FlyBase	protein_coding	TRUE
FBgn0015221	13296	0.486601	0.120912	4.02442	5.71169e-05	0.000327845	0.95772	3R	FlyBase	gene	30387804	30390584	1	Fer2LCH	FlyBase	protein_coding	TRUE
FBgn0015222	11940.5	0.357033	0.10688	3.34051	0.000836237	0.00351956	0.924435	3R	FlyBase	gene	30385573	30388178	1	Fer1HCH	FlyBase	protein_coding	TRUE
FBgn0015240	1556.85	-0.21909	0.0842971	-2.59902	0.00934907	0.0204321	1.33747	3R	FlyBase	gene	25025235	25029351	1	Hr96	FlyBase	protein_coding	TRUE
FBgn0015270	1022.97	-0.444036	0.115586	-3.84159	0.000122238	0.000422754	1.53753	3R	FlyBase	gene	13964885	13967075	1	Orc2	FlyBase	protein_coding	TRUE
FBgn0015271	685.585	-0.348526	0.13057	-2.66926	0.00760186	0.01777	1.27856	2L	FlyBase	gene	13829837	13831576	1	Orc5	FlyBase	protein_coding	TRUE
FBgn0015279	2454.05	-0.137034	0.0678324	-2.02018	0.0433646	0.0705295	1.45599	3R	FlyBase	gene	20628972	20634732	1	Pi3K92E	FlyBase	protein_coding	TRUE
FBgn0015282	3923.08	-0.333073	0.0676976	-4.92001	8.65411e-07	8.48367e-06	0.95772	3R	FlyBase	gene	23929873	23931558	1	Rpt2	FlyBase	protein_coding	TRUE
FBgn0015283	3604.02	-0.291738	0.0647131	-4.50817	6.53881e-06	5.04846e-05	0.95772	3L	FlyBase	gene	21537000	21538582	1	Rpn10	FlyBase	protein_coding	TRUE
FBgn0015286	1945.48	-0.240522	0.0790953	-3.04092	0.00235855	0.0058406	1.45599	X	FlyBase	gene	3704610	3719635	1	Rala	FlyBase	protein_coding	TRUE
FBgn0015295	1087.86	-0.23551	0.0849398	-2.77267	0.00555981	0.0121044	1.47385	2R	FlyBase	gene	16199426	16202884	1	shark	FlyBase	protein_coding	TRUE
FBgn0015299	812.279	-0.342252	0.106168	-3.22369	0.00126552	0.00320145	1.55818	2L	FlyBase	gene	8211347	8211938	1	Ssb-c31a	FlyBase	protein_coding	TRUE
FBgn0015320	2484	-0.418121	0.0751513	-5.56373	2.64071e-08	2.87223e-07	1.33747	2L	FlyBase	gene	10765010	10768006	1	Ubc2	FlyBase	protein_coding	TRUE
FBgn0015321	3365.42	-0.484534	0.0916218	-5.28841	1.23384e-07	1.38531e-06	1.05204	3L	FlyBase	gene	9698336	9700481	1	Ubc4	FlyBase	protein_coding	TRUE
FBgn0015323	111.002	1.0088	0.189558	5.32186	1.02709e-07	9.53002e-07	1.33583	3R	FlyBase	gene	18705501	18718916	1	VAChT	FlyBase	protein_coding	TRUE
FBgn0015324	14206	0.227968	0.0642456	3.54838	0.000387603	0.00191603	0.866352	3R	FlyBase	gene	5591763	5595356	1	Vha26	FlyBase	protein_coding	TRUE
FBgn0015331	434.082	-0.296936	0.103968	-2.85604	0.00428957	0.0109825	1.26949	3R	FlyBase	gene	4233047	4235041	1	abs	FlyBase	protein_coding	TRUE
FBgn0015359	1223.17	-0.366303	0.0717912	-5.10234	3.35478e-07	2.38419e-06	1.55818	3L	FlyBase	gene	2257456	2258922	1	CG2034	FlyBase	protein_coding	TRUE
FBgn0015360	1897.82	-0.467595	0.0749083	-6.24223	4.3137e-10	6.66164e-09	1.45277	3L	FlyBase	gene	2258839	2262664	1	oxt	FlyBase	protein_coding	TRUE
FBgn0015371	3733.87	-0.697041	0.0729391	-9.55648	1.21828e-21	2.85293e-19	0.866352	2R	FlyBase	gene	15115236	15144783	1	chn	FlyBase	protein_coding	TRUE
FBgn0015372	831.623	-0.310686	0.0831086	-3.73832	0.000185257	0.000607727	1.53753	2R	FlyBase	gene	23519839	23523613	1	RabX1	FlyBase	protein_coding	TRUE
FBgn0015376	810.256	-0.48056	0.102549	-4.68617	2.78364e-06	1.64694e-05	1.45718	2L	FlyBase	gene	3707230	3711748	1	cutlet	FlyBase	protein_coding	TRUE
FBgn0015379	681.398	-0.448858	0.100219	-4.47875	7.50798e-06	4.41293e-05	1.27856	X	FlyBase	gene	21345358	21346858	1	dod	FlyBase	protein_coding	TRUE
FBgn0015380	65.7543	0.488354	0.218565	2.23437	0.0254591	0.048551	1.32364	2L	FlyBase	gene	19190342	19208621	1	drl	FlyBase	protein_coding	TRUE
FBgn0015391	3069.21	-0.680131	0.119607	-5.68636	1.29775e-08	2.05111e-07	0.95772	2L	FlyBase	gene	16733617	16738388	1	glu	FlyBase	protein_coding	TRUE
FBgn0015396	3045.9	-0.447253	0.108516	-4.12154	3.7635e-05	0.0002364	0.924435	3R	FlyBase	gene	10350182	10361612	1	jumu	FlyBase	protein_coding	TRUE
FBgn0015400	41.2402	0.795673	0.211835	3.75609	0.000172586	0.000671556	1.27574	2L	FlyBase	gene	11581937	11626883	1	kek2	FlyBase	protein_coding	TRUE
FBgn0015402	989.686	-0.168483	0.0868882	-1.93908	0.0524919	0.0827662	1.45718	3R	FlyBase	gene	5478390	5483906	1	ksr	FlyBase	protein_coding	TRUE
FBgn0015477	2295.55	-0.187697	0.0767756	-2.44475	0.0144954	0.0390554	0.971456	2R	FlyBase	gene	9167763	9177261	1	Rme-8	FlyBase	protein_coding	TRUE
FBgn0015509	8135.81	-0.473132	0.077404	-6.11251	9.80766e-10	2.21602e-08	0.866352	2R	FlyBase	gene	7916856	7921579	1	Cul1	FlyBase	protein_coding	TRUE
FBgn0015519	31.42	0.612821	0.223508	2.74184	0.00610964	0.014754	1.27856	X	FlyBase	gene	8276200	8367169	1	nAChRalpha3	FlyBase	protein_coding	TRUE
FBgn0015520	1217	-0.486218	0.114621	-4.24195	2.21583e-05	9.99879e-05	1.47385	3R	FlyBase	gene	16640205	16643112	1	nonA-l	FlyBase	protein_coding	TRUE
FBgn0015521	8677.73	0.269114	0.0553807	4.85935	1.17773e-06	1.216e-05	0.866352	2L	FlyBase	gene	2856070	2857029	1	RpS21	FlyBase	protein_coding	TRUE
FBgn0015522	1590.14	-0.382216	0.142867	-2.67534	0.00746546	0.015698	1.45277	2R	FlyBase	gene	17846699	17848444	1	olf186-M	FlyBase	protein_coding	TRUE
FBgn0015524	31.6718	0.562092	0.224691	2.50162	0.0123625	0.0254373	1.36988	2R	FlyBase	gene	20883625	20903414	1	otp	FlyBase	protein_coding	TRUE
FBgn0015527	2252.83	-0.249284	0.117521	-2.12119	0.0339061	0.0570825	1.45599	X	FlyBase	gene	21346503	21349843	1	pen	FlyBase	protein_coding	TRUE
FBgn0015541	533.629	0.538536	0.105684	5.0957	3.47447e-07	2.94121e-06	1.26949	3R	FlyBase	gene	26915761	26945309	1	sda	FlyBase	protein_coding	TRUE
FBgn0015544	1286.22	-0.307207	0.0846374	-3.62969	0.000283766	0.000881958	1.53753	2R	FlyBase	gene	24159384	24161503	1	spag	FlyBase	protein_coding	TRUE
FBgn0015546	1370.25	-0.343596	0.107485	-3.19669	0.00139013	0.00525122	0.971456	2L	FlyBase	gene	14362069	14366840	1	spel1	FlyBase	protein_coding	TRUE
FBgn0015553	2013.33	-0.417828	0.09122	-4.58045	4.63984e-06	2.5605e-05	1.45599	2L	FlyBase	gene	18679631	18682075	1	tos	FlyBase	protein_coding	TRUE
FBgn0015558	209.49	0.479634	0.15272	3.14061	0.00168597	0.00557497	1.09856	X	FlyBase	gene	21328613	21339676	1	tty	FlyBase	protein_coding	TRUE
FBgn0015561	13.0034	0.549131	0.225023	2.44034	0.0146735	0.0312155	1.27856	2R	FlyBase	gene	9195205	9199870	1	unpg	FlyBase	protein_coding	TRUE
FBgn0015570	591.204	0.603689	0.124824	4.8363	1.32276e-06	9.56367e-06	1.27856	3R	FlyBase	gene	7541810	7545230	1	alpha-Est2	FlyBase	protein_coding	TRUE
FBgn0015571	716.43	0.238412	0.0907996	2.6257	0.00864714	0.0175618	1.47385	3R	FlyBase	gene	7538972	7541631	1	alpha-Est3	FlyBase	protein_coding	TRUE
FBgn0015572	63.8423	0.397276	0.199123	1.99514	0.0460281	0.0796974	1.33583	3R	FlyBase	gene	7536687	7538615	1	alpha-Est4	FlyBase	protein_coding	TRUE
FBgn0015575	1604.04	0.219086	0.105289	2.0808	0.0374521	0.0622834	1.45277	3R	FlyBase	gene	7519563	7523753	1	alpha-Est7	FlyBase	protein_coding	TRUE
FBgn0015576	593.851	0.449886	0.136628	3.29277	0.000992062	0.00309451	1.26949	3R	FlyBase	gene	7509343	7515670	1	alpha-Est8	FlyBase	protein_coding	TRUE
FBgn0015577	650.632	0.480648	0.105238	4.56727	4.94118e-06	2.67819e-05	1.47385	3R	FlyBase	gene	7493921	7505098	1	alpha-Est9	FlyBase	protein_coding	TRUE
FBgn0015589	1630.76	-0.177314	0.0753194	-2.35417	0.0185642	0.0341667	1.45277	3R	FlyBase	gene	28832301	28844748	1	Apc	FlyBase	protein_coding	TRUE
FBgn0015591	125.917	0.441125	0.161439	2.73246	0.00628635	0.0145822	1.33583	3R	FlyBase	gene	24760530	24765071	1	AstA	FlyBase	protein_coding	TRUE
FBgn0015600	3112.31	-0.370896	0.0855925	-4.33327	1.4691e-05	0.000104883	0.924435	2L	FlyBase	gene	3068345	3144786	1	toc	FlyBase	protein_coding	TRUE
FBgn0015602	1279.53	-0.20466	0.0958018	-2.13629	0.0326561	0.0552765	1.45718	2R	FlyBase	gene	14770469	14772630	1	BEAF-32	FlyBase	protein_coding	TRUE
FBgn0015609	204.469	0.814045	0.172647	4.7151	2.41596e-06	1.58149e-05	1.32364	2L	FlyBase	gene	17647053	17778340	1	CadN	FlyBase	protein_coding	TRUE
FBgn0015615	2085.26	-0.443766	0.139959	-3.17068	0.00152083	0.00398772	1.45277	X	FlyBase	gene	16588996	16593439	1	SMC3	FlyBase	protein_coding	TRUE
FBgn0015618	288.507	-0.347241	0.123973	-2.80095	0.00509528	0.014414	1.09856	3L	FlyBase	gene	9837080	9838670	1	Cdk8	FlyBase	protein_coding	TRUE
FBgn0015621	589.252	-0.346948	0.123917	-2.79984	0.00511279	0.0127982	1.26949	2L	FlyBase	gene	819964	821209	1	Clp	FlyBase	protein_coding	TRUE
FBgn0015622	5174.27	-0.200445	0.065627	-3.0543	0.00225583	0.00803948	0.95772	3R	FlyBase	gene	29315254	29319644	1	Cnx99A	FlyBase	protein_coding	TRUE
FBgn0015623	11034.2	0.552195	0.0546218	10.1094	5.01773e-24	1.58357e-21	0.875804	2L	FlyBase	gene	6338836	6346280	1	Cpr	FlyBase	protein_coding	TRUE
FBgn0015625	5025.88	-0.530382	0.0904292	-5.86516	4.48702e-09	7.27693e-08	1.05204	3R	FlyBase	gene	24867934	24870816	1	CycB3	FlyBase	protein_coding	TRUE
FBgn0015663	114.775	0.354089	0.166908	2.12146	0.0338829	0.0614229	1.33583	2L	FlyBase	gene	3619097	3621573	1	Dot	FlyBase	protein_coding	TRUE
FBgn0015664	1782.35	-0.196207	0.0999133	-1.96377	0.0495568	0.0788444	1.45599	2L	FlyBase	gene	9964147	9967229	1	Dref	FlyBase	protein_coding	TRUE
FBgn0015721	17.1309	0.461451	0.227189	2.03113	0.0422413	0.0771536	1.27574	2R	FlyBase	gene	21101928	21123704	1	ktub	FlyBase	protein_coding	TRUE
FBgn0015737	4216.46	-0.190903	0.0830787	-2.29786	0.0215699	0.0512851	1.05204	3R	FlyBase	gene	27288769	27291592	1	Hmu	FlyBase	protein_coding	TRUE
FBgn0015756	23846.5	0.297443	0.0621945	4.78247	1.73152e-06	1.43961e-05	1.05204	2L	FlyBase	gene	11002758	11004189	1	RpL9	FlyBase	protein_coding	TRUE
FBgn0015766+FBgn0065097	5811.92	0.670361	0.110043	6.09179	1.11653e-09	2.49801e-08	0.866352	3L	FlyBase	gene	5566919	5577348	1	FBgn0015766+FBgn0065097	FlyBase	protein_coding	TRUE
FBgn0015772	2703.8	-0.280204	0.0792344	-3.53639	0.000405631	0.00182289	0.95772	2L	FlyBase	gene	18957732	18968744	1	Nak	FlyBase	protein_coding	TRUE
FBgn0015773	98.5698	0.48828	0.190616	2.56159	0.0104195	0.0224296	1.33583	X	FlyBase	gene	14604012	14653928	1	NetA	FlyBase	protein_coding	TRUE
FBgn0015774	107.988	0.709998	0.171985	4.12826	3.65517e-05	0.000164401	1.36988	X	FlyBase	gene	14686038	14749376	1	NetB	FlyBase	protein_coding	TRUE
FBgn0015777	760.372	0.856817	0.0938272	9.13187	6.73277e-20	6.84307e-18	1.5629	2L	FlyBase	gene	6789770	6798862	1	nrv2	FlyBase	protein_coding	TRUE
FBgn0015778	15808.7	-0.438708	0.0726481	-6.03881	1.55259e-09	3.33901e-08	0.875804	3R	FlyBase	gene	13647004	13654527	1	rin	FlyBase	protein_coding	TRUE
FBgn0015790	5444.03	-0.131304	0.055157	-2.38055	0.0172869	0.0474627	0.924435	3R	FlyBase	gene	21111408	21116146	1	Rab11	FlyBase	protein_coding	TRUE
FBgn0015794	742.373	0.237903	0.0940836	2.52863	0.0114509	0.0252856	1.27856	X	FlyBase	gene	5670827	5671812	1	Rab18	FlyBase	protein_coding	TRUE
FBgn0015795	3592.39	0.356356	0.0858265	4.15205	3.29506e-05	0.000220413	0.875804	3R	FlyBase	gene	23993008	23995452	1	Rab7	FlyBase	protein_coding	TRUE
FBgn0015799	3863.69	-0.49061	0.0708767	-6.92203	4.45231e-12	1.59965e-10	0.924435	X	FlyBase	gene	797090	801479	1	Rbf	FlyBase	protein_coding	TRUE
FBgn0015803	1422.97	-0.157109	0.074339	-2.11341	0.0345658	0.0657019	1.26096	2L	FlyBase	gene	20350434	20365254	1	RtGEF	FlyBase	protein_coding	TRUE
FBgn0015805	3673.44	-0.50298	0.0756533	-6.6485	2.96103e-11	9.49683e-10	0.875804	3L	FlyBase	gene	4626734	4629467	1	Rpd3	FlyBase	protein_coding	TRUE
FBgn0015818	1060.05	-0.308479	0.0760332	-4.05716	4.96735e-05	0.000201027	1.47385	X	FlyBase	gene	6255822	6257596	1	Spx	FlyBase	protein_coding	TRUE
FBgn0015828	1592.46	-0.409559	0.0849671	-4.82021	1.43405e-06	9.87863e-06	1.33747	3L	FlyBase	gene	11682038	11683805	1	TfIIEalpha	FlyBase	protein_coding	TRUE
FBgn0015838	1731.55	-0.241289	0.0736261	-3.27722	0.00104834	0.00409045	0.971456	2R	FlyBase	gene	9103238	9106796	1	Vang	FlyBase	protein_coding	TRUE
FBgn0015872	418.857	0.554613	0.107439	5.16211	2.44178e-07	2.15455e-06	1.27856	2R	FlyBase	gene	11411203	11429645	1	Drip	FlyBase	protein_coding	TRUE
FBgn0015903	2950.14	-0.370676	0.0860786	-4.30625	1.66044e-05	0.000104364	1.05204	2R	FlyBase	gene	23564891	23599526	1	apt	FlyBase	protein_coding	TRUE
FBgn0015904	35.4975	0.54862	0.225165	2.43653	0.014829	0.0303883	1.33583	3L	FlyBase	gene	12580672	12596018	1	ara	FlyBase	protein_coding	TRUE
FBgn0015919	53.6849	0.524398	0.209955	2.49767	0.0125012	0.0256807	1.36988	3L	FlyBase	gene	12609631	12621798	1	caup	FlyBase	protein_coding	TRUE
FBgn0015924	3808.52	-0.275057	0.0837508	-3.28423	0.00102262	0.00374818	1.05204	2L	FlyBase	gene	448254	453024	1	crq	FlyBase	protein_coding	TRUE
FBgn0015926	1555.95	-0.527183	0.0921418	-5.72144	1.05627e-08	1.69008e-07	0.971456	X	FlyBase	gene	15328342	15331002	1	dah	FlyBase	protein_coding	TRUE
FBgn0015929	4092.93	-0.457415	0.0887417	-5.15445	2.54372e-07	2.64005e-06	1.05204	2R	FlyBase	gene	7496702	7500145	1	dpa	FlyBase	protein_coding	TRUE
FBgn0016013	149.873	0.707581	0.159475	4.43694	9.12456e-06	5.08098e-05	1.32364	3L	FlyBase	gene	4072032	4073954	1	Faa	FlyBase	protein_coding	TRUE
FBgn0016032	59.5954	0.918728	0.194556	4.72218	2.3333e-06	1.51804e-05	1.33583	2R	FlyBase	gene	7049238	7051964	1	lbm	FlyBase	protein_coding	TRUE
FBgn0016034	1576.26	-0.448986	0.0862993	-5.20267	1.96448e-07	2.25196e-06	0.971456	3L	FlyBase	gene	22721203	22726234	1	mael	FlyBase	protein_coding	TRUE
FBgn0016036	61.601	-0.574886	0.19361	-2.9693	0.00298475	0.00797779	1.27856	3L	FlyBase	gene	7244388	7245383	1	mei-P22	FlyBase	protein_coding	TRUE
FBgn0016038	1145.23	-0.191156	0.0810198	-2.35938	0.0183056	0.031745	1.5629	X	FlyBase	gene	621530	623051	1	mod(r)	FlyBase	protein_coding	TRUE
FBgn0016041	5450.81	-0.173062	0.0730174	-2.37015	0.0177808	0.048551	0.924435	X	FlyBase	gene	7736893	7739978	1	Tom40	FlyBase	protein_coding	TRUE
FBgn0016047	23.5881	0.70345	0.227152	3.09682	0.0019561	0.00562617	1.2618	2R	FlyBase	gene	11310335	11318676	1	nompA	FlyBase	protein_coding	TRUE
FBgn0016053	3462.79	-0.499703	0.10589	-4.71907	2.36924e-06	1.90472e-05	1.05204	2R	FlyBase	gene	22330200	22332813	1	pgc	FlyBase	protein_coding	TRUE
FBgn0016054	983.591	-0.351564	0.0999028	-3.51906	0.000433074	0.00126857	1.55818	2L	FlyBase	gene	20643351	20645791	1	phr6-4	FlyBase	protein_coding	TRUE
FBgn0016059	4072.96	-0.23549	0.0776452	-3.0329	0.00242215	0.00853319	0.95772	2R	FlyBase	gene	17672839	17683499	1	Sema-1b	FlyBase	protein_coding	TRUE
FBgn0016061	59.2549	0.588129	0.204578	2.87485	0.00404226	0.00999518	1.33583	3R	FlyBase	gene	27375088	27437482	1	side	FlyBase	protein_coding	TRUE
FBgn0016070	27084.9	-0.495147	0.0938334	-5.27687	1.31407e-07	1.46661e-06	1.05204	3L	FlyBase	gene	8990317	8997989	1	smg	FlyBase	protein_coding	TRUE
FBgn0016076	605.3	0.693948	0.153871	4.50992	6.48515e-06	3.44185e-05	1.45718	2L	FlyBase	gene	5288944	5311223	1	vri	FlyBase	protein_coding	TRUE
FBgn0016119	3796.06	0.233573	0.0701089	3.33157	0.000863569	0.00361627	0.924435	3R	FlyBase	gene	23355220	23356064	1	ATPsyn-Cf6	FlyBase	protein_coding	TRUE
FBgn0016120	5470.92	0.290086	0.0669275	4.33434	1.462e-05	0.000104476	0.924435	3R	FlyBase	gene	19095000	19096271	1	ATPsyn-d	FlyBase	protein_coding	TRUE
FBgn0016122	3138.77	-0.280949	0.0942073	-2.98224	0.00286149	0.0101829	0.924435	2L	FlyBase	gene	8521933	8525740	1	Acer	FlyBase	protein_coding	TRUE
FBgn0016123	1545.32	0.742871	0.125278	5.92979	3.03324e-09	3.88355e-08	1.45277	3R	FlyBase	gene	31048929	31052540	1	Aph-4	FlyBase	protein_coding	TRUE
FBgn0016126	4141.69	0.346146	0.0851205	4.06654	4.77165e-05	0.000289978	0.924435	4	FlyBase	gene	445504	453947	1	CaMKI	FlyBase	protein_coding	TRUE
FBgn0016641	1473.21	-0.404239	0.0953359	-4.24015	2.23369e-05	0.000109803	1.33747	2R	FlyBase	gene	21619321	21624446	1	PTP-ER	FlyBase	protein_coding	TRUE
FBgn0016650	151.618	0.774239	0.160296	4.83006	1.36491e-06	9.54509e-06	1.32364	3R	FlyBase	gene	17725777	17733207	1	Lgr1	FlyBase	protein_coding	TRUE
FBgn0016672	1045.95	-0.17427	0.0829973	-2.09971	0.0357547	0.0596379	1.45718	3R	FlyBase	gene	13958789	13960474	1	Ipp	FlyBase	protein_coding	TRUE
FBgn0016675	1347.18	0.255076	0.0862099	2.95878	0.0030886	0.00790543	1.33747	2L	FlyBase	gene	19417447	19418274	1	Lectin-galC1	FlyBase	protein_coding	TRUE
FBgn0016684	478.416	0.956963	0.130764	7.31824	2.51246e-13	7.68658e-12	1.45718	2R	FlyBase	gene	14842720	14845874	1	NaPi-T	FlyBase	protein_coding	TRUE
FBgn0016691	4140.65	0.253705	0.0752641	3.37087	0.000749322	0.00319695	0.924435	3R	FlyBase	gene	15265591	15266690	1	Oscp	FlyBase	protein_coding	TRUE
FBgn0016694	2064.02	0.691073	0.113638	6.08136	1.19167e-09	1.79497e-08	1.33747	3L	FlyBase	gene	7811458	7867369	1	Pdp1	FlyBase	protein_coding	TRUE
FBgn0016696	4020.23	-0.281089	0.123582	-2.27452	0.0229347	0.0539636	1.05204	3L	FlyBase	gene	20771528	20776931	1	Pitslre	FlyBase	protein_coding	TRUE
FBgn0016697	3107.61	-0.246604	0.0756298	-3.26067	0.00111148	0.00471351	0.875804	2R	FlyBase	gene	17412767	17413769	1	Prosalpha5	FlyBase	protein_coding	TRUE
FBgn0016715	310.545	0.295943	0.127807	2.31554	0.0205833	0.0417263	1.27856	3L	FlyBase	gene	605165	606569	1	Reg-2	FlyBase	protein_coding	TRUE
FBgn0016726	11979.2	0.246893	0.0639753	3.8592	0.00011376	0.000655598	0.866352	2R	FlyBase	gene	21293768	21294404	1	RpL29	FlyBase	protein_coding	TRUE
FBgn0016792	3191.69	-0.362212	0.0874186	-4.14342	3.42166e-05	0.000194918	1.05204	3R	FlyBase	gene	9711142	9714675	1	dmt	FlyBase	protein_coding	TRUE
FBgn0016794	2363.67	-0.361407	0.0687411	-5.25751	1.46016e-07	1.20576e-06	1.45277	3L	FlyBase	gene	2589414	2595590	1	dos	FlyBase	protein_coding	TRUE
FBgn0016797	627.37	0.445173	0.139758	3.1853	0.00144602	0.00380985	1.45718	3L	FlyBase	gene	19140975	19235373	1	fz2	FlyBase	protein_coding	TRUE
FBgn0016920	33.3184	0.60769	0.22095	2.75035	0.00595319	0.0144858	1.27574	2L	FlyBase	gene	5346237	5365760	1	nompC	FlyBase	protein_coding	TRUE
FBgn0016926	4339.94	0.753036	0.103337	7.28722	3.16424e-13	1.39208e-11	0.95772	2L	FlyBase	gene	1114654	1128953	1	Pino	FlyBase	protein_coding	TRUE
FBgn0016930	1263.39	-0.281486	0.0763595	-3.68632	0.000227521	0.000718391	1.55818	2L	FlyBase	gene	14184478	14234126	1	Dyrk2	FlyBase	protein_coding	TRUE
FBgn0016970	326.098	-0.309256	0.136081	-2.27258	0.0230514	0.0446524	1.32364	2R	FlyBase	gene	9399080	9399899	1	l(2)k10201	FlyBase	protein_coding	TRUE
FBgn0016976+FBgn0016975	257.995	0.952966	0.16238	5.86874	4.39128e-09	6.09776e-08	1.26949	X	FlyBase	gene	22980722	23004648	1	FBgn0016976+FBgn0016975	FlyBase	protein_coding	TRUE
FBgn0016978	1680.69	-0.583396	0.138716	-4.2057	2.6028e-05	0.00013225	1.26096	2L	FlyBase	gene	6968711	6971737	1	snRNP-U1-70K	FlyBase	protein_coding	TRUE
FBgn0016984	3601.92	-0.5374	0.0752218	-7.14422	9.05109e-13	3.87085e-11	0.866352	2R	FlyBase	gene	20827282	20836028	1	sktl	FlyBase	protein_coding	TRUE
FBgn0017418	1718.87	-0.174307	0.0804371	-2.16699	0.0302355	0.0732141	0.971456	X	FlyBase	gene	18130392	18137784	1	ari-1	FlyBase	protein_coding	TRUE
FBgn0017448	1503.96	-0.23793	0.0760134	-3.13011	0.00174742	0.00449514	1.45277	3R	FlyBase	gene	31755356	31758637	1	CG2187	FlyBase	protein_coding	TRUE
FBgn0017457	1492.1	-0.409742	0.0916179	-4.47229	7.73875e-06	4.59706e-05	1.26096	2L	FlyBase	gene	292959	294681	1	U2af38	FlyBase	protein_coding	TRUE
FBgn0017482	134.962	0.551778	0.1588	3.47468	0.00051147	0.00174381	1.27574	2R	FlyBase	gene	22329726	22332072	1	T3dh	FlyBase	protein_coding	TRUE
FBgn0017545	47837.1	0.211685	0.06301	3.35954	0.000780723	0.00295558	1.05204	4	FlyBase	gene	65225	67207	1	RpS3A	FlyBase	protein_coding	TRUE
FBgn0017550	1903.69	-0.420511	0.0920488	-4.56835	4.91579e-06	3.88082e-05	0.971456	3R	FlyBase	gene	5607275	5613112	1	Rga	FlyBase	protein_coding	TRUE
FBgn0017551	1816.93	-0.500959	0.0985878	-5.08135	3.74766e-07	3.00655e-06	1.33747	2L	FlyBase	gene	6852315	6853866	1	Rca1	FlyBase	protein_coding	TRUE
FBgn0017558	3087.38	0.253255	0.0900729	2.81167	0.00492855	0.0157135	0.95772	2R	FlyBase	gene	9426439	9434638	1	Pdk	FlyBase	protein_coding	TRUE
FBgn0017561	2296.69	-0.516741	0.114833	-4.49995	6.79702e-06	3.60821e-05	1.45277	X	FlyBase	gene	10878054	10891250	1	Ork1	FlyBase	protein_coding	TRUE
FBgn0017567	1824.88	0.468484	0.087329	5.36459	8.11323e-08	7.13969e-07	1.45277	3R	FlyBase	gene	15836048	15837117	1	ND23	FlyBase	protein_coding	TRUE
FBgn0017577	3724.95	-0.462596	0.0946366	-4.88813	1.018e-06	1.05544e-05	0.875804	3R	FlyBase	gene	10788524	10791150	1	Mcm5	FlyBase	protein_coding	TRUE
FBgn0017579	21369.8	0.27631	0.0846011	3.26603	0.00109067	0.00428829	0.95772	3L	FlyBase	gene	8601006	8602392	1	RpL14	FlyBase	protein_coding	TRUE
FBgn0017581	20973	0.274534	0.0952	2.88376	0.00392955	0.0141308	0.866352	3R	FlyBase	gene	11750931	11764457	1	Lk6	FlyBase	protein_coding	TRUE
FBgn0017590	71.287	0.776882	0.198686	3.9101	9.22571e-05	0.000387566	1.27856	3R	FlyBase	gene	22899284	22961731	1	klg	FlyBase	protein_coding	TRUE
FBgn0019624	5904.07	0.255611	0.07499	3.4086	0.000652968	0.00296851	0.875804	3R	FlyBase	gene	11819359	11820299	1	CoVa	FlyBase	protein_coding	TRUE
FBgn0019637	1593.12	-0.576086	0.0988471	-5.82805	5.60789e-09	6.6684e-08	1.45277	3R	FlyBase	gene	5613358	5615939	1	Atu	FlyBase	protein_coding	TRUE
FBgn0019643	918.213	0.515254	0.0927882	5.55301	2.80789e-08	2.77733e-07	1.47385	2R	FlyBase	gene	24139563	24157762	1	Dat	FlyBase	protein_coding	TRUE
FBgn0019644	4616.01	0.178306	0.0750005	2.37739	0.0174355	0.0463602	0.95772	3L	FlyBase	gene	9729999	9731224	1	ATPsyn-b	FlyBase	protein_coding	TRUE
FBgn0019650	64.5931	0.681323	0.204652	3.32918	0.000871027	0.00265377	1.33583	4	FlyBase	gene	989725	1007922	1	toy	FlyBase	protein_coding	TRUE
FBgn0019686	6691.32	-0.210862	0.0886279	-2.37918	0.017351	0.0461609	0.95772	2L	FlyBase	gene	20061422	20064381	1	lok	FlyBase	protein_coding	TRUE
FBgn0019830	2012.86	0.269412	0.0852722	3.15943	0.00158076	0.00412101	1.45277	2L	FlyBase	gene	2768590	2770069	1	colt	FlyBase	protein_coding	TRUE
FBgn0019928	70.7101	-1.11388	0.219898	-5.06542	4.07507e-07	3.16728e-06	1.36988	2R	FlyBase	gene	13434207	13435045	1	Ser8	FlyBase	protein_coding	TRUE
FBgn0019929	216.734	0.600644	0.135734	4.42517	9.63675e-06	5.31797e-05	1.32364	X	FlyBase	gene	9865233	9867070	1	Ser7	FlyBase	protein_coding	TRUE
FBgn0019936	16222.9	0.23771	0.0862581	2.7558	0.00585487	0.0181861	0.95772	3R	FlyBase	gene	20822181	20823356	1	RpS20	FlyBase	protein_coding	TRUE
FBgn0019938	2329.43	0.13944	0.0706822	1.97278	0.0485206	0.0775483	1.45599	2R	FlyBase	gene	14595611	14601216	1	RpI1	FlyBase	protein_coding	TRUE
FBgn0019940	343.221	1.27844	0.145026	8.81525	1.19415e-18	1.16285e-16	1.27856	3R	FlyBase	gene	15483158	15484699	1	Rh6	FlyBase	protein_coding	TRUE
FBgn0019947	1240.37	-0.237059	0.0796696	-2.97553	0.00292484	0.00662955	1.55818	3L	FlyBase	gene	20432468	20435156	1	Psn	FlyBase	protein_coding	TRUE
FBgn0019948	1301.98	0.237925	0.0872026	2.72842	0.00636394	0.013682	1.45718	2R	FlyBase	gene	23985175	23988455	1	Phm	FlyBase	protein_coding	TRUE
FBgn0019952	274.965	0.435006	0.125339	3.47064	0.000519222	0.00176154	1.27856	3R	FlyBase	gene	24276260	24278792	1	Orct	FlyBase	protein_coding	TRUE
FBgn0019957	2457.63	0.164837	0.0724088	2.27648	0.0228171	0.0408154	1.45277	3R	FlyBase	gene	22027709	22029393	1	ND42	FlyBase	protein_coding	TRUE
FBgn0019968	1235.34	0.296922	0.109834	2.70337	0.00686411	0.0137863	1.55818	2R	FlyBase	gene	15515778	15532259	1	Khc-73	FlyBase	protein_coding	TRUE
FBgn0019972	1670.31	-0.365475	0.0872638	-4.18816	2.81224e-05	0.000141514	1.26096	3R	FlyBase	gene	29799658	29801584	1	Drice	FlyBase	protein_coding	TRUE
FBgn0019985	57.4883	0.956375	0.195914	4.88161	1.05222e-06	7.85163e-06	1.27856	4	FlyBase	gene	936819	949441	1	mGluR	FlyBase	protein_coding	TRUE
FBgn0019990	1517.78	-0.275472	0.0833413	-3.30535	0.000948587	0.00285264	1.33747	3R	FlyBase	gene	31395660	31402013	1	Gcn2	FlyBase	protein_coding	TRUE
FBgn0020224	4063.8	-0.341155	0.0792448	-4.30507	1.66929e-05	0.000124665	0.866352	3L	FlyBase	gene	8424954	8432246	1	Cbl	FlyBase	protein_coding	TRUE
FBgn0020236	6235.1	0.197029	0.0902608	2.18289	0.029044	0.0661235	1.05204	2R	FlyBase	gene	15993531	16001290	1	ATPCL	FlyBase	protein_coding	TRUE
FBgn0020238	16355.3	-0.218001	0.0622378	-3.50271	0.000460545	0.00203731	0.95772	3R	FlyBase	gene	18242531	18250550	1	14-3-3epsilon	FlyBase	protein_coding	TRUE
FBgn0020249	1306.44	0.212368	0.0731545	2.90301	0.00369596	0.00816241	1.53753	3R	FlyBase	gene	8356978	8359964	1	stck	FlyBase	protein_coding	TRUE
FBgn0020255	16613.2	-0.273426	0.0569722	-4.79929	1.59227e-06	1.49899e-05	0.924435	X	FlyBase	gene	11144852	11148716	1	Ran	FlyBase	protein_coding	TRUE
FBgn0020257	266.494	0.523292	0.150008	3.48843	0.000485867	0.00167541	1.26949	2R	FlyBase	gene	22684955	22688987	1	Ppa	FlyBase	protein_coding	TRUE
FBgn0020258	9.48945	0.417074	0.204843	2.03606	0.0417442	0.0762699	1.27856	2L	FlyBase	gene	14378218	14381172	1	ppk	FlyBase	protein_coding	TRUE
FBgn0020261	1945.97	-0.372043	0.0989515	-3.75985	0.000170018	0.000670037	1.26096	X	FlyBase	gene	19485759	19492011	1	pcm	FlyBase	protein_coding	TRUE
FBgn0020269	74.6283	0.584919	0.20481	2.85591	0.00429141	0.010922	1.27856	2R	FlyBase	gene	14671396	14713622	1	mspo	FlyBase	protein_coding	TRUE
FBgn0020270	1067.02	-0.200955	0.0930083	-2.16061	0.0307251	0.0524762	1.45718	2L	FlyBase	gene	11282090	11284335	1	mre11	FlyBase	protein_coding	TRUE
FBgn0020272	680.917	-0.359133	0.0976676	-3.6771	0.000235904	0.000739449	1.5629	X	FlyBase	gene	21388977	21391533	1	mst	FlyBase	protein_coding	TRUE
FBgn0020277	12.6911	0.561286	0.21679	2.58908	0.00962335	0.0214242	1.30031	3L	FlyBase	gene	19604398	19606090	1	lush	FlyBase	protein_coding	TRUE
FBgn0020278	828.748	-0.219923	0.0988914	-2.22388	0.0261565	0.0431671	1.5629	3R	FlyBase	gene	22619968	22639387	1	loco	FlyBase	protein_coding	TRUE
FBgn0020279	10871.7	-0.551574	0.144485	-3.81751	0.000134807	0.000694992	0.95772	2R	FlyBase	gene	8067977	8078815	1	lig	FlyBase	protein_coding	TRUE
FBgn0020294	302.195	0.629846	0.133874	4.70478	2.54143e-06	1.753e-05	1.23984	3L	FlyBase	gene	21075581	21131159	1	ko	FlyBase	protein_coding	TRUE
FBgn0020299	173.339	0.866063	0.166125	5.21333	1.85477e-07	1.63697e-06	1.32364	3R	FlyBase	gene	14577217	14608079	1	stumps	FlyBase	protein_coding	TRUE
FBgn0020300	235.722	0.620116	0.13289	4.6664	3.06526e-06	2.01627e-05	1.26949	3L	FlyBase	gene	18139402	18145418	1	gk	FlyBase	protein_coding	TRUE
FBgn0020305	814.91	-0.241393	0.0913803	-2.64163	0.00825084	0.0162701	1.53753	2L	FlyBase	gene	868673	869857	1	dbe	FlyBase	protein_coding	TRUE
FBgn0020307	161.061	0.62709	0.170101	3.68657	0.0002273	0.000857991	1.26949	2R	FlyBase	gene	22243963	22286469	1	dve	FlyBase	protein_coding	TRUE
FBgn0020312	1287.98	-0.396999	0.104407	-3.80241	0.000143297	0.000503813	1.47385	2R	FlyBase	gene	21123735	21128510	1	CG4050	FlyBase	protein_coding	TRUE
FBgn0020369	2877.87	-0.366671	0.0749315	-4.89342	9.90978e-07	1.03286e-05	0.875804	X	FlyBase	gene	21316052	21317663	1	Rpt6	FlyBase	protein_coding	TRUE
FBgn0020370	5570.23	-0.390965	0.071744	-5.44944	5.05274e-08	7.42867e-07	0.866352	2R	FlyBase	gene	13152885	13159141	1	TppII	FlyBase	protein_coding	TRUE
FBgn0020372	117.551	0.79132	0.162354	4.87404	1.09337e-06	7.63882e-06	1.36988	2R	FlyBase	gene	23878197	23880860	1	TM4SF	FlyBase	protein_coding	TRUE
FBgn0020378	75.4621	0.480082	0.204706	2.34522	0.0190157	0.0375152	1.33583	X	FlyBase	gene	9729648	9756369	1	Sp1	FlyBase	protein_coding	TRUE
FBgn0020381	445.578	0.346666	0.10821	3.20363	0.00135707	0.00403649	1.27856	X	FlyBase	gene	633622	635545	1	Dredd	FlyBase	protein_coding	TRUE
FBgn0020386	3694.74	-0.201447	0.0638747	-3.15379	0.00161166	0.00650926	0.875804	3L	FlyBase	gene	129450	145895	1	Pdk1	FlyBase	protein_coding	TRUE
FBgn0020388	1022.2	-0.281977	0.088556	-3.18417	0.00145172	0.00359878	1.5629	3L	FlyBase	gene	12521129	12524014	1	Gcn5	FlyBase	protein_coding	TRUE
FBgn0020389	890.26	-0.230217	0.114453	-2.01145	0.0442782	0.0675752	1.5629	3L	FlyBase	gene	19845293	19860925	1	Papss	FlyBase	protein_coding	TRUE
FBgn0020392	4038.82	-0.24103	0.077047	-3.12834	0.00175794	0.00708683	0.866352	3L	FlyBase	gene	8176135	8178429	1	Nmt	FlyBase	protein_coding	TRUE
FBgn0020407	559.229	-0.329798	0.0983559	-3.35311	0.000799097	0.00257601	1.26949	3R	FlyBase	gene	16264271	16266891	1	asun	FlyBase	protein_coding	TRUE
FBgn0020412	2185.39	-0.259825	0.080037	-3.24631	0.00116912	0.00317672	1.45277	3L	FlyBase	gene	11078752	11093193	1	JIL-1	FlyBase	protein_coding	TRUE
FBgn0020414	1118.02	0.83615	0.0806764	10.3642	3.60634e-25	7.59265e-23	1.5629	2L	FlyBase	gene	16450907	16455194	1	Idgf3	FlyBase	protein_coding	TRUE
FBgn0020415	1379.53	0.451807	0.0967573	4.66948	3.01958e-06	1.76813e-05	1.45599	2L	FlyBase	gene	16447330	16450508	1	Idgf2	FlyBase	protein_coding	TRUE
FBgn0020416	807.823	1.22766	0.125157	9.80893	1.0306e-22	1.74541e-20	1.45718	2L	FlyBase	gene	16445278	16446793	1	Idgf1	FlyBase	protein_coding	TRUE
FBgn0020443	8552.6	-0.268465	0.0698605	-3.84287	0.000121606	0.000585366	1.05204	2L	FlyBase	gene	12434452	12441279	1	Elf	FlyBase	protein_coding	TRUE
FBgn0020445	2275.42	-0.493854	0.0821671	-6.01036	1.85107e-09	2.79828e-08	1.26096	2L	FlyBase	gene	3334875	3354829	1	E23	FlyBase	protein_coding	TRUE
FBgn0020493	551.694	0.630464	0.0999756	6.30617	2.86017e-10	5.22222e-09	1.27856	3R	FlyBase	gene	17054007	17070408	1	Dad	FlyBase	protein_coding	TRUE
FBgn0020496	7530.71	-0.35374	0.0582282	-6.07507	1.23936e-09	2.73447e-08	0.866352	3R	FlyBase	gene	13011649	13026275	1	CtBP	FlyBase	protein_coding	TRUE
FBgn0020497	5712.54	-0.279153	0.0765886	-3.64484	0.000267563	0.00138847	0.866352	2L	FlyBase	gene	8403573	8408853	1	emb	FlyBase	protein_coding	TRUE
FBgn0020503	3078.44	0.335333	0.0685783	4.88978	1.00949e-06	9.72433e-06	0.95772	2L	FlyBase	gene	17384700	17409698	1	CLIP-190	FlyBase	protein_coding	TRUE
FBgn0020506	31.0353	-1.55414	0.224253	-6.9303	4.19954e-12	1.07542e-10	1.33583	2R	FlyBase	gene	16651095	16652699	1	Amyrel	FlyBase	protein_coding	TRUE
FBgn0020508	706.683	-0.324644	0.137596	-2.3594	0.0183043	0.031745	1.5629	X	FlyBase	gene	14782962	14784052	1	Ag5r2	FlyBase	protein_coding	TRUE
FBgn0020510	1737.46	-0.370519	0.0666555	-5.55871	2.71771e-08	2.94977e-07	1.33747	3R	FlyBase	gene	14119262	14122420	1	Abi	FlyBase	protein_coding	TRUE
FBgn0020513	4369.94	0.227872	0.110662	2.05918	0.0394774	0.092598	0.95772	X	FlyBase	gene	12757036	12760617	1	ade5	FlyBase	protein_coding	TRUE
FBgn0020521	467.511	0.761432	0.111804	6.81041	9.7318e-12	2.42935e-10	1.27856	2R	FlyBase	gene	24581245	24597862	1	pio	FlyBase	protein_coding	TRUE
FBgn0020616	1184.58	-0.182023	0.0859707	-2.11727	0.0342372	0.0543418	1.55818	2L	FlyBase	gene	6950421	6954586	1	SA	FlyBase	protein_coding	TRUE
FBgn0020618	39870.4	0.177132	0.0810597	2.18521	0.0288736	0.0712586	0.95772	2L	FlyBase	gene	7825347	7827315	1	Rack1	FlyBase	protein_coding	TRUE
FBgn0020620	1833.21	-0.291072	0.0720824	-4.03804	5.38999e-05	0.000307575	0.971456	2R	FlyBase	gene	13984815	13990707	1	RN-tre	FlyBase	protein_coding	TRUE
FBgn0020622	3381.63	-0.330632	0.0709529	-4.65988	3.16395e-06	2.85948e-05	0.875804	2L	FlyBase	gene	297880	305233	1	Pi3K21B	FlyBase	protein_coding	TRUE
FBgn0020626	2212.12	-0.271584	0.117693	-2.30756	0.0210236	0.0380436	1.45277	3R	FlyBase	gene	24934869	24938222	1	Osbp	FlyBase	protein_coding	TRUE
FBgn0020633	461.428	-0.333868	0.115258	-2.89671	0.00377098	0.00871238	1.45718	3L	FlyBase	gene	8891596	8894310	1	Mcm7	FlyBase	protein_coding	TRUE
FBgn0020637	10.549	0.377163	0.191311	1.97147	0.0486704	0.0867749	1.27574	3L	FlyBase	gene	6132990	6133593	1	Lcp65Ag2	FlyBase	protein_coding	TRUE
FBgn0020655	2296.49	-0.410964	0.0729299	-5.63505	1.75003e-08	1.99151e-07	1.33747	3L	FlyBase	gene	12415026	12417580	1	ArfGAP1	FlyBase	protein_coding	TRUE
FBgn0020660	221.272	0.284751	0.147954	1.92459	0.0542808	0.0972435	1.23984	3L	FlyBase	gene	27842669	27858271	1	eIF-4B	FlyBase	protein_coding	TRUE
FBgn0020762	529.841	0.4039	0.132074	3.05814	0.00222718	0.00555717	1.45718	2L	FlyBase	gene	4333913	4345776	1	Atet	FlyBase	protein_coding	TRUE
FBgn0020764	2201.09	0.552608	0.103283	5.35041	8.7753e-08	7.65154e-07	1.45277	2R	FlyBase	gene	23964772	23966757	1	Alas	FlyBase	protein_coding	TRUE
FBgn0020766	607.354	0.225311	0.113574	1.98382	0.0472755	0.0845467	1.27856	2R	FlyBase	gene	13968308	13969902	1	Aats-phe	FlyBase	protein_coding	TRUE
FBgn0020887	2411.32	-0.569425	0.0689834	-8.25452	1.52516e-16	1.02334e-14	1.33747	3L	FlyBase	gene	19918242	19923462	1	Su(z)12	FlyBase	protein_coding	TRUE
FBgn0020906	4482.61	-1.61258	0.13073	-12.3351	5.85834e-35	6.42887e-32	0.875804	2L	FlyBase	gene	4954279	4955144	1	Jon25Bi	FlyBase	protein_coding	TRUE
FBgn0020907	301.644	0.445834	0.121046	3.68319	0.000230333	0.000886853	1.23984	3R	FlyBase	gene	16574543	16583663	1	Scp2	FlyBase	protein_coding	TRUE
FBgn0020908	1158.78	1.06313	0.123529	8.60635	7.54207e-18	5.35145e-16	1.55818	2R	FlyBase	gene	2932595	2968052	1	Scp1	FlyBase	protein_coding	TRUE
FBgn0020910+FBgn0086056	38500.1	0.21855	0.0973288	2.24548	0.0247375	0.0674067	0.875804	3R	FlyBase	gene	11221894	11225173	1	FBgn0020910+FBgn0086056	FlyBase	protein_coding	TRUE
FBgn0020912	255.369	0.660764	0.175461	3.76587	0.000165967	0.000629666	1.32364	3R	FlyBase	gene	30912754	30930682	1	Ptx1	FlyBase	protein_coding	TRUE
FBgn0021750	576.585	-0.265757	0.0924768	-2.87376	0.00405612	0.0104016	1.27856	3R	FlyBase	gene	15340667	15343218	1	Aats-ser	FlyBase	protein_coding	TRUE
FBgn0021760	2597.07	-0.297319	0.0813363	-3.65543	0.00025675	0.0012268	0.95772	3L	FlyBase	gene	21172853	21183278	1	chb	FlyBase	protein_coding	TRUE
FBgn0021761	3287.77	-0.336041	0.0724031	-4.64126	3.46293e-06	3.09074e-05	0.875804	2L	FlyBase	gene	11004820	11010921	1	Nup154	FlyBase	protein_coding	TRUE
FBgn0021764	2166.28	-0.220112	0.0857472	-2.56699	0.0102585	0.0205972	1.45277	X	FlyBase	gene	686834	749496	1	sdk	FlyBase	protein_coding	TRUE
FBgn0021768	1851.78	-0.236243	0.0716209	-3.29852	0.000971959	0.00290938	1.33747	3L	FlyBase	gene	16804994	16819532	1	nudC	FlyBase	protein_coding	TRUE
FBgn0021796	1266.16	-0.209827	0.0828619	-2.53225	0.0113333	0.0213428	1.53753	2L	FlyBase	gene	13004480	13013197	1	Tor	FlyBase	protein_coding	TRUE
FBgn0021800	2096.79	-0.220806	0.0874421	-2.52517	0.0115642	0.022814	1.45277	2L	FlyBase	gene	3803545	3810671	1	Reph	FlyBase	protein_coding	TRUE
FBgn0021818	1765.77	-0.401084	0.0784167	-5.11478	3.14105e-07	2.39234e-06	1.45277	2R	FlyBase	gene	17413970	17420007	1	cnk	FlyBase	protein_coding	TRUE
FBgn0021825	1108.03	-0.24137	0.0845692	-2.85411	0.00431571	0.00925472	1.55818	2R	FlyBase	gene	8891832	8893339	1	Dmn	FlyBase	protein_coding	TRUE
FBgn0021875	408.785	0.371392	0.11752	3.16023	0.00157644	0.00406098	1.47385	2R	FlyBase	gene	24133989	24135405	1	Zfrp8	FlyBase	protein_coding	TRUE
FBgn0021906	4372.93	0.358252	0.0932231	3.84295	0.000121562	0.000686305	0.875804	2L	FlyBase	gene	1612429	1614160	1	RFeSP	FlyBase	protein_coding	TRUE
FBgn0021944	1060.96	-0.207031	0.0890098	-2.32593	0.0200221	0.0343287	1.55818	2L	FlyBase	gene	6964421	6965887	1	Coprox	FlyBase	protein_coding	TRUE
FBgn0021967	1731.05	0.299306	0.0674874	4.43499	9.20753e-06	5.07903e-05	1.33747	2L	FlyBase	gene	3466157	3467334	1	Pdsw	FlyBase	protein_coding	TRUE
FBgn0022023	5560.13	0.354117	0.10052	3.52284	0.000426951	0.00196756	0.924435	2L	FlyBase	gene	5051193	5053094	1	eIF-3p40	FlyBase	protein_coding	TRUE
FBgn0022069	3414.91	-0.206672	0.0793829	-2.60348	0.00922827	0.0293187	0.866352	2L	FlyBase	gene	13363308	13366189	1	Nnp-1	FlyBase	protein_coding	TRUE
FBgn0022097	3391.7	0.214472	0.061925	3.46341	0.00053337	0.00250266	0.875804	2R	FlyBase	gene	15541435	15542498	1	Vha36-1	FlyBase	protein_coding	TRUE
FBgn0022153	2464	-0.244193	0.0921282	-2.65058	0.00803543	0.0236037	0.971456	2L	FlyBase	gene	4394196	4400487	1	l(2)k05819	FlyBase	protein_coding	TRUE
FBgn0022160	1963.04	0.970192	0.150537	6.44488	1.15694e-10	2.08788e-09	1.45277	2R	FlyBase	gene	15857752	15862755	1	Gpo-1	FlyBase	protein_coding	TRUE
FBgn0022213	6374.34	-0.353628	0.0851584	-4.15259	3.28738e-05	0.000188084	1.05204	2L	FlyBase	gene	16821156	16825207	1	Cas	FlyBase	protein_coding	TRUE
FBgn0022238	4486.74	-0.287288	0.0616836	-4.65745	3.20152e-06	2.67351e-05	0.95772	2R	FlyBase	gene	18154095	18158192	1	lolal	FlyBase	protein_coding	TRUE
FBgn0022338	3217.26	-0.46027	0.11089	-4.15067	3.31497e-05	0.00018958	1.05204	3R	FlyBase	gene	18980995	18982749	1	dnk	FlyBase	protein_coding	TRUE
FBgn0022343	3075.46	-0.220542	0.0695867	-3.16931	0.00152803	0.00594574	0.924435	2R	FlyBase	gene	24938181	24939769	1	CG3760	FlyBase	protein_coding	TRUE
FBgn0022344	922.759	0.156716	0.0849398	1.84502	0.0650343	0.0935167	1.55818	3R	FlyBase	gene	16613398	16614391	1	CG10340	FlyBase	protein_coding	TRUE
FBgn0022361	1157.6	0.334339	0.0807652	4.13964	3.47846e-05	0.000141288	1.5629	4	FlyBase	gene	558016	567257	1	Pur-alpha	FlyBase	protein_coding	TRUE
FBgn0022699	540.707	-0.214051	0.109061	-1.96267	0.0496847	0.0782212	1.47385	3L	FlyBase	gene	6182176	6184920	1	D19B	FlyBase	protein_coding	TRUE
FBgn0022702	1044.37	-0.484146	0.113198	-4.277	1.89431e-05	8.2637e-05	1.5629	3L	FlyBase	gene	1752328	1755934	1	Cht2	FlyBase	protein_coding	TRUE
FBgn0022709	453.505	0.719716	0.101776	7.07157	1.53187e-12	4.377e-11	1.26949	3L	FlyBase	gene	12200322	12204082	1	Adk1	FlyBase	protein_coding	TRUE
FBgn0022710	673.949	0.326584	0.135093	2.41748	0.0156285	0.0277668	1.5629	X	FlyBase	gene	15510877	15554278	1	Ac13E	FlyBase	protein_coding	TRUE
FBgn0022720	2293.91	-0.380648	0.0709366	-5.36603	8.04889e-08	7.0962e-07	1.45277	2L	FlyBase	gene	9758342	9762375	1	zf30C	FlyBase	protein_coding	TRUE
FBgn0022724	609.103	-0.319926	0.123641	-2.58754	0.00966627	0.0195138	1.45718	X	FlyBase	gene	18101970	18103482	1	Taf8	FlyBase	protein_coding	TRUE
FBgn0022764	7904.16	-0.447722	0.104299	-4.29268	1.76532e-05	0.000119933	0.95772	2R	FlyBase	gene	12575240	12592917	1	Sin3A	FlyBase	protein_coding	TRUE
FBgn0022768	3270.07	-0.339289	0.128367	-2.64312	0.00821464	0.0224486	1.05204	X	FlyBase	gene	4679988	4686903	1	Pp2C1	FlyBase	protein_coding	TRUE
FBgn0022772	2470.38	-0.570794	0.108751	-5.24863	1.53238e-07	1.25497e-06	1.45599	2R	FlyBase	gene	7522437	7525716	1	Orc1	FlyBase	protein_coding	TRUE
FBgn0022786	1322.75	-0.50899	0.0825938	-6.16257	7.15718e-10	1.04862e-08	1.47385	X	FlyBase	gene	7722119	7725917	1	Hira	FlyBase	protein_coding	TRUE
FBgn0022800	55.3079	0.740117	0.206298	3.58761	0.000333721	0.0011578	1.33583	3R	FlyBase	gene	25197571	25208283	1	Cad96Ca	FlyBase	protein_coding	TRUE
FBgn0022893	24778	-0.571656	0.0737354	-7.75281	8.98818e-15	5.86081e-13	0.875804	2L	FlyBase	gene	21626309	21629932	1	Df31	FlyBase	protein_coding	TRUE
FBgn0022935	1187.72	-0.471353	0.0795065	-5.92848	3.0575e-09	3.89754e-08	1.45718	3L	FlyBase	gene	6185830	6189123	1	D19A	FlyBase	protein_coding	TRUE
FBgn0022936	853.798	-0.286058	0.104776	-2.73018	0.00633002	0.0128946	1.55818	3L	FlyBase	gene	21821997	21823309	1	CycH	FlyBase	protein_coding	TRUE
FBgn0022942	2243.65	-0.223633	0.0655057	-3.41394	0.000640309	0.00267757	0.971456	X	FlyBase	gene	4650015	4658259	1	Cbp80	FlyBase	protein_coding	TRUE
FBgn0022960	1423.84	-0.386454	0.101511	-3.80702	0.000140649	0.000502244	1.45277	2R	FlyBase	gene	6975285	6985712	1	vimar	FlyBase	protein_coding	TRUE
FBgn0022981	1176.09	-0.140881	0.0764193	-1.84352	0.0652528	0.0935321	1.5629	3R	FlyBase	gene	4645981	4648884	1	rpk	FlyBase	protein_coding	TRUE
FBgn0022985	1689.13	-0.257981	0.0813955	-3.16947	0.00152716	0.00399437	1.45599	2R	FlyBase	gene	22415560	22419001	1	qkr58E-2	FlyBase	protein_coding	TRUE
FBgn0022986	940.294	-0.265555	0.0884878	-3.00103	0.00269064	0.00624123	1.53753	2R	FlyBase	gene	22412556	22415518	1	qkr58E-1	FlyBase	protein_coding	TRUE
FBgn0022987	1289.34	-0.327356	0.0807991	-4.05148	5.08941e-05	0.000207517	1.45718	2R	FlyBase	gene	17469624	17475129	1	qkr54B	FlyBase	protein_coding	TRUE
FBgn0023000	653.274	-0.205918	0.0886193	-2.32363	0.0201455	0.036616	1.45718	3L	FlyBase	gene	343378	346957	1	mth	FlyBase	protein_coding	TRUE
FBgn0023023	422.199	0.337292	0.117066	2.88122	0.00396142	0.00900062	1.47385	3R	FlyBase	gene	5571108	5579189	1	CRMP	FlyBase	protein_coding	TRUE
FBgn0023076	299.018	0.729338	0.138198	5.27748	1.30969e-07	1.23334e-06	1.26949	3L	FlyBase	gene	7763233	7775603	1	Clk	FlyBase	protein_coding	TRUE
FBgn0023081	1639.61	-0.187627	0.098065	-1.91329	0.0557104	0.0870013	1.45599	2R	FlyBase	gene	24092079	24098636	1	gek	FlyBase	protein_coding	TRUE
FBgn0023094	1617.63	-0.234997	0.0968873	-2.42547	0.0152887	0.0408755	0.971456	3L	FlyBase	gene	19813770	19815938	1	cyc	FlyBase	protein_coding	TRUE
FBgn0023095	799.272	0.456639	0.0991416	4.60593	4.10626e-06	2.19566e-05	1.53753	3L	FlyBase	gene	13228692	13279642	1	caps	FlyBase	protein_coding	TRUE
FBgn0023097	2437.53	-0.623839	0.0764217	-8.16311	3.26505e-16	2.70265e-14	0.971456	3R	FlyBase	gene	20593139	20612540	1	bon	FlyBase	protein_coding	TRUE
FBgn0023130	509.671	-0.474739	0.135566	-3.5019	0.000461957	0.00142146	1.45718	X	FlyBase	gene	1693615	1695889	1	a6	FlyBase	protein_coding	TRUE
FBgn0023143	14310.7	-0.319235	0.0708999	-4.50262	6.7122e-06	5.61472e-05	0.866352	2R	FlyBase	gene	9688289	9693328	1	Uba1	FlyBase	protein_coding	TRUE
FBgn0023167	2031.44	-0.271269	0.0680159	-3.98831	6.65444e-05	0.000280996	1.33747	2R	FlyBase	gene	12168731	12170003	1	SmD3	FlyBase	protein_coding	TRUE
FBgn0023170	9678.73	0.259328	0.0977308	2.65349	0.0079663	0.0258499	0.866352	2R	FlyBase	gene	24061853	24062431	1	RpL39	FlyBase	protein_coding	TRUE
FBgn0023171	594.336	-0.218207	0.114467	-1.90629	0.0566129	0.0981913	1.27856	2R	FlyBase	gene	7931054	7932380	1	rnh1	FlyBase	protein_coding	TRUE
FBgn0023172	2969.43	-0.19122	0.0657716	-2.90733	0.0036453	0.0121933	0.95772	2R	FlyBase	gene	17027190	17044653	1	RhoGEF2	FlyBase	protein_coding	TRUE
FBgn0023175	3711.99	-0.352247	0.064792	-5.43659	5.43101e-08	7.47623e-07	0.924435	2R	FlyBase	gene	9846636	9847836	1	Prosalpha7	FlyBase	protein_coding	TRUE
FBgn0023177	2060.04	-0.448425	0.0737705	-6.07865	1.21195e-09	1.69171e-08	1.45599	X	FlyBase	gene	20421087	20424002	1	Pp4-19C	FlyBase	protein_coding	TRUE
FBgn0023178	40.5819	0.889148	0.225734	3.93892	8.18484e-05	0.000348941	1.27574	3R	FlyBase	gene	26455462	26456141	1	Pdf	FlyBase	protein_coding	TRUE
FBgn0023179	182.25	0.851052	0.161949	5.25506	1.47979e-07	1.57628e-06	1.09856	3R	FlyBase	gene	26697697	26714159	1	amon	FlyBase	protein_coding	TRUE
FBgn0023180	415.34	-0.410874	0.128241	-3.20392	0.0013557	0.00405676	1.26949	2R	FlyBase	gene	9845458	9846485	1	Orc6	FlyBase	protein_coding	TRUE
FBgn0023181	811.266	-0.458432	0.118276	-3.87595	0.000106209	0.00037335	1.53753	2R	FlyBase	gene	24795740	24797414	1	Orc4	FlyBase	protein_coding	TRUE
FBgn0023197	5545.08	0.559363	0.192593	2.90437	0.00367992	0.0133809	0.866352	3L	FlyBase	gene	17546739	17549127	1	Jon74E	FlyBase	protein_coding	TRUE
FBgn0023212	2290.32	-0.161401	0.0668822	-2.41321	0.0158125	0.0421018	0.971456	3R	FlyBase	gene	20578222	20579850	1	EloB	FlyBase	protein_coding	TRUE
FBgn0023215	3112.34	-0.415454	0.0744758	-5.57838	2.42768e-08	3.70336e-07	0.924435	X	FlyBase	gene	3671801	3701672	1	Mnt	FlyBase	protein_coding	TRUE
FBgn0023216	951.256	-0.376313	0.0954705	-3.94167	8.09174e-05	0.000304963	1.47385	X	FlyBase	gene	3668837	3671502	1	Parg	FlyBase	protein_coding	TRUE
FBgn0023395	1626.75	-0.481985	0.114726	-4.2012	2.65507e-05	0.000127841	1.33747	3L	FlyBase	gene	19447173	19450238	1	Chd3	FlyBase	protein_coding	TRUE
FBgn0023407	2736.93	-0.204509	0.067218	-3.04248	0.00234639	0.00906283	0.866352	2L	FlyBase	gene	13500624	13549328	1	B4	FlyBase	protein_coding	TRUE
FBgn0023416	86.0047	0.882577	0.178908	4.93313	8.09208e-07	5.97132e-06	1.33583	2L	FlyBase	gene	21632587	21647964	1	Ac3	FlyBase	protein_coding	TRUE
FBgn0023423	4220.98	-0.402801	0.0754227	-5.34058	9.26503e-08	1.26035e-06	0.875804	3R	FlyBase	gene	21119252	21127485	1	slmb	FlyBase	protein_coding	TRUE
FBgn0023479	2099.88	0.319989	0.107754	2.96962	0.00298169	0.0076717	1.33747	3L	FlyBase	gene	9074643	9092131	1	Tequila	FlyBase	protein_coding	TRUE
FBgn0023489	21.1347	0.55284	0.227196	2.43331	0.0149613	0.031277	1.30031	2L	FlyBase	gene	577486	579549	1	Pph13	FlyBase	protein_coding	TRUE
FBgn0023506	671.249	-0.422396	0.102415	-4.12436	3.71769e-05	0.000156816	1.47385	X	FlyBase	gene	8461479	8463349	1	Es2	FlyBase	protein_coding	TRUE
FBgn0023507	3080.23	0.418626	0.107593	3.89084	9.98976e-05	0.000579545	0.875804	X	FlyBase	gene	2141489	2144937	1	CG3835	FlyBase	protein_coding	TRUE
FBgn0023508	1540.03	-0.418019	0.0678791	-6.15829	7.35348e-10	1.08534e-08	1.45277	X	FlyBase	gene	1922981	1927524	1	Ocrl	FlyBase	protein_coding	TRUE
FBgn0023509	1520.16	-0.390556	0.1388	-2.8138	0.00489597	0.0109589	1.45277	X	FlyBase	gene	1908239	1920318	1	mip130	FlyBase	protein_coding	TRUE
FBgn0023511	957.08	-0.168513	0.0827685	-2.03595	0.041755	0.0682302	1.45718	X	FlyBase	gene	1903704	1908827	1	Edem1	FlyBase	protein_coding	TRUE
FBgn0023513	829.411	-0.328515	0.0827833	-3.96838	7.23641e-05	0.000265216	1.55818	X	FlyBase	gene	1868870	1872408	1	CG14803	FlyBase	protein_coding	TRUE
FBgn0023514	1160.93	-0.172499	0.0845587	-2.03999	0.0413514	0.0638398	1.55818	X	FlyBase	gene	1877317	1879077	1	CG14805	FlyBase	protein_coding	TRUE
FBgn0023515	6614.99	-0.488513	0.090529	-5.3962	6.80675e-08	9.70339e-07	0.866352	X	FlyBase	gene	1862009	1865835	1	CG14814	FlyBase	protein_coding	TRUE
FBgn0023517	1037.95	-0.286063	0.0765696	-3.73598	0.000186984	0.000635721	1.47385	X	FlyBase	gene	1872400	1873565	1	Pgam5	FlyBase	protein_coding	TRUE
FBgn0023518	1224.13	-0.380731	0.0886605	-4.29426	1.75278e-05	8.13641e-05	1.47385	X	FlyBase	gene	1881313	1889950	1	trr	FlyBase	protein_coding	TRUE
FBgn0023519	744.368	-0.213794	0.0887833	-2.40805	0.0160382	0.0336549	1.27856	X	FlyBase	gene	1890256	1891482	1	mRpL16	FlyBase	protein_coding	TRUE
FBgn0023522	2370.61	-0.14799	0.0729972	-2.02733	0.0426283	0.0696646	1.45277	X	FlyBase	gene	1927683	1930517	1	CG11596	FlyBase	protein_coding	TRUE
FBgn0023524	35.9408	0.665561	0.22283	2.98685	0.00281867	0.00759696	1.27856	X	FlyBase	gene	2254403	2259863	1	CG3078	FlyBase	protein_coding	TRUE
FBgn0023525	101.815	0.744303	0.170042	4.37717	1.20231e-05	6.64518e-05	1.27574	X	FlyBase	gene	2250145	2251993	1	CG3191	FlyBase	protein_coding	TRUE
FBgn0023526	2276.57	-0.411141	0.0735282	-5.59161	2.24972e-08	2.30866e-07	1.45277	X	FlyBase	gene	2278031	2293411	1	CG2865	FlyBase	protein_coding	TRUE
FBgn0023527	1405.37	-0.180246	0.0771899	-2.3351	0.0195383	0.0504635	0.971456	X	FlyBase	gene	2262837	2264825	1	CG3071	FlyBase	protein_coding	TRUE
FBgn0023528	5456.92	-0.393922	0.0842865	-4.67361	2.95953e-06	2.29908e-05	1.05204	X	FlyBase	gene	2264657	2270761	1	CG2924	FlyBase	protein_coding	TRUE
FBgn0023529	6004.34	-0.308568	0.0822839	-3.75005	0.000176801	0.000811785	1.05204	X	FlyBase	gene	2271008	2275068	1	CG2918	FlyBase	protein_coding	TRUE
FBgn0023534	59.4155	0.732912	0.196396	3.73181	0.000190107	0.000686305	1.36988	X	FlyBase	gene	494614	496369	1	CG17778	FlyBase	protein_coding	TRUE
FBgn0023535	85.8101	0.419864	0.19149	2.19262	0.0283348	0.0531416	1.32364	X	FlyBase	gene	509435	528028	1	arg	FlyBase	protein_coding	TRUE
FBgn0023540	1390.75	0.264793	0.07358	3.59871	0.000319797	0.00103037	1.45599	X	FlyBase	gene	2162196	2172281	1	CG3630	FlyBase	protein_coding	TRUE
FBgn0023550	158.478	0.87845	0.157718	5.56974	2.55115e-08	2.89961e-07	1.27856	X	FlyBase	gene	2201820	2203866	1	CG18031	FlyBase	protein_coding	TRUE
FBgn0024150	83.5467	0.422415	0.180428	2.34118	0.0192227	0.039372	1.27574	3L	FlyBase	gene	21136447	21171930	1	Ac78C	FlyBase	protein_coding	TRUE
FBgn0024179	906.54	-0.159458	0.0834639	-1.9105	0.0560688	0.0835777	1.53753	3L	FlyBase	gene	4064152	4071717	1	wit	FlyBase	protein_coding	TRUE
FBgn0024183	2561.2	0.264724	0.117552	2.25197	0.0243242	0.0670848	0.866352	2L	FlyBase	gene	15062931	15070316	1	vig	FlyBase	protein_coding	TRUE
FBgn0024188	2074.21	-0.31689	0.0745583	-4.25023	2.13552e-05	0.000111082	1.26096	2R	FlyBase	gene	11360706	11361871	1	san	FlyBase	protein_coding	TRUE
FBgn0024189	48.1557	0.459307	0.218576	2.10136	0.0356096	0.0666169	1.27856	2R	FlyBase	gene	8798489	8856091	1	sns	FlyBase	protein_coding	TRUE
FBgn0024191	427.535	-0.398987	0.106546	-3.74475	0.000180577	0.000697092	1.27856	2L	FlyBase	gene	5721051	5723944	1	sip1	FlyBase	protein_coding	TRUE
FBgn0024227	581.374	-0.339492	0.120823	-2.80984	0.00495666	0.0124589	1.26949	2L	FlyBase	gene	10856797	10858094	1	aurB	FlyBase	protein_coding	TRUE
FBgn0024230	905.498	-0.235549	0.0935369	-2.51824	0.0117942	0.0231411	1.45718	2L	FlyBase	gene	19442833	19444750	1	Hs2st	FlyBase	protein_coding	TRUE
FBgn0024232	48.5385	0.730358	0.217548	3.35722	0.000787298	0.00238161	1.36988	2R	FlyBase	gene	16641243	16651125	1	gprs	FlyBase	protein_coding	TRUE
FBgn0024234	298.139	0.421248	0.13987	3.01172	0.00259776	0.00727364	1.23984	2R	FlyBase	gene	23851562	23853247	1	gbb	FlyBase	protein_coding	TRUE
FBgn0024244	211.902	0.669218	0.147662	4.53211	5.83986e-06	4.03881e-05	1.09856	2L	FlyBase	gene	3539247	3548423	1	drm	FlyBase	protein_coding	TRUE
FBgn0024248	627.683	0.268575	0.104078	2.58053	0.00986491	0.0198588	1.45718	2L	FlyBase	gene	10242512	10247078	1	chico	FlyBase	protein_coding	TRUE
FBgn0024251+FBgn0024182	2739.99	-0.217239	0.0860867	-2.5235	0.0116194	0.0326969	0.95772	X	FlyBase	gene	21363028	21373145	1	FBgn0024251+FBgn0024182	FlyBase	protein_coding	TRUE
FBgn0024273	1336.03	-0.254903	0.0979289	-2.60294	0.00924281	0.0176904	1.5629	3R	FlyBase	gene	28824506	28832024	1	WASp	FlyBase	protein_coding	TRUE
FBgn0024285	2190.62	-0.168456	0.0819301	-2.0561	0.0397729	0.0656296	1.45277	2L	FlyBase	gene	9912911	9915044	1	Srp54	FlyBase	protein_coding	TRUE
FBgn0024288	31.5933	0.435439	0.226151	1.92543	0.0541754	0.0895687	1.36988	3R	FlyBase	gene	31065253	31083407	1	Sox100B	FlyBase	protein_coding	TRUE
FBgn0024289	736.796	-0.953132	0.157771	-6.04122	1.52955e-09	2.32858e-08	1.27856	3R	FlyBase	gene	7052335	7054541	1	Sodh-1	FlyBase	protein_coding	TRUE
FBgn0024291	2442.13	-0.279886	0.0875905	-3.19539	0.0013964	0.00370546	1.45599	2L	FlyBase	gene	13165564	13169551	1	Sir2	FlyBase	protein_coding	TRUE
FBgn0024293	1722.44	0.4444	0.0991246	4.48324	7.3517e-06	5.50473e-05	0.971456	2R	FlyBase	gene	7151662	7153642	1	Spn43Ab	FlyBase	protein_coding	TRUE
FBgn0024314	1916.09	-0.408339	0.0757903	-5.38774	7.13485e-08	6.88364e-07	1.33747	2L	FlyBase	gene	1167172	1170365	1	Plap	FlyBase	protein_coding	TRUE
FBgn0024315	2120	0.641725	0.102852	6.23928	4.39577e-10	6.75548e-09	1.45277	2R	FlyBase	gene	16655323	16667675	1	Picot	FlyBase	protein_coding	TRUE
FBgn0024320	1235.99	0.27815	0.0935858	2.97214	0.00295732	0.00675653	1.53753	2L	FlyBase	gene	10213812	10221216	1	Npc1a	FlyBase	protein_coding	TRUE
FBgn0024321	192.132	0.401555	0.141755	2.83275	0.00461497	0.0117136	1.26949	3R	FlyBase	gene	14329413	14372951	1	NK7.1	FlyBase	protein_coding	TRUE
FBgn0024326	2519.36	-0.294811	0.0744758	-3.95848	7.54277e-05	0.000290634	1.45599	3R	FlyBase	gene	8646172	8650796	1	Mkk4	FlyBase	protein_coding	TRUE
FBgn0024329	2685.57	-0.352689	0.086696	-4.06812	4.73946e-05	0.000279717	0.95772	3R	FlyBase	gene	18733106	18743594	1	Mekk1	FlyBase	protein_coding	TRUE
FBgn0024330	809.303	-0.349787	0.0864478	-4.04622	5.20507e-05	0.000209472	1.47385	3R	FlyBase	gene	9766031	9768984	1	MED6	FlyBase	protein_coding	TRUE
FBgn0024332	2323.87	-0.556943	0.0915821	-6.08135	1.19174e-09	1.66595e-08	1.45599	X	FlyBase	gene	5323855	5326738	1	Mcm3	FlyBase	protein_coding	TRUE
FBgn0024352	7363.75	-0.38986	0.0622313	-6.26469	3.73564e-10	9.34194e-09	0.875804	2L	FlyBase	gene	295122	297449	1	Hop	FlyBase	protein_coding	TRUE
FBgn0024360	660.767	-0.32605	0.108994	-2.99145	0.00277653	0.00664147	1.47385	X	FlyBase	gene	1344872	1349357	1	CG11418	FlyBase	protein_coding	TRUE
FBgn0024361	477.033	0.32873	0.138094	2.38047	0.0172904	0.0317839	1.47385	X	FlyBase	gene	1346553	1348143	1	Tsp2A	FlyBase	protein_coding	TRUE
FBgn0024362	2210.57	-0.314453	0.070371	-4.4685	7.877e-06	5.83934e-05	0.971456	X	FlyBase	gene	1342106	1344770	1	CG11412	FlyBase	protein_coding	TRUE
FBgn0024364	2364.93	-0.33334	0.11265	-2.95908	0.00308562	0.0104094	0.971456	X	FlyBase	gene	1354014	1356473	1	CG11417	FlyBase	protein_coding	TRUE
FBgn0024365	2347.62	-0.292938	0.0774905	-3.78031	0.000156635	0.000592423	1.33747	X	FlyBase	gene	1349623	1353981	1	CG12773	FlyBase	protein_coding	TRUE
FBgn0024366	70.1867	0.554686	0.203826	2.72137	0.00650123	0.0146728	1.36988	X	FlyBase	gene	1329518	1341587	1	CG11409	FlyBase	protein_coding	TRUE
FBgn0024371	1932.45	-0.385931	0.0909607	-4.24283	2.20719e-05	0.000114484	1.26096	2L	FlyBase	gene	21154293	21156749	1	E2f2	FlyBase	protein_coding	TRUE
FBgn0024509	1883.03	-0.238236	0.068687	-3.46843	0.000523513	0.00179413	1.26096	3R	FlyBase	gene	23356278	23358531	1	Sec13	FlyBase	protein_coding	TRUE
FBgn0024510	640.551	-0.443258	0.0961672	-4.60924	4.04148e-06	2.55943e-05	1.26949	3L	FlyBase	gene	1789631	1795328	1	dlt	FlyBase	protein_coding	TRUE
FBgn0024542	625.115	-0.387408	0.101036	-3.83437	0.000125887	0.000454137	1.45718	3L	FlyBase	gene	7241628	7243139	1	Neos	FlyBase	protein_coding	TRUE
FBgn0024555	2933.6	-0.192875	0.0678261	-2.84366	0.0044598	0.014869	0.924435	3R	FlyBase	gene	13683921	13693905	1	flfl	FlyBase	protein_coding	TRUE
FBgn0024698	1245.71	-0.319806	0.097104	-3.29344	0.000989692	0.00262491	1.53753	2R	FlyBase	gene	14497347	14503488	1	Cpsf160	FlyBase	protein_coding	TRUE
FBgn0024732	2428.82	-0.417856	0.072573	-5.75773	8.52543e-09	1.04375e-07	1.33747	2R	FlyBase	gene	12044612	12050172	1	Drep-1	FlyBase	protein_coding	TRUE
FBgn0024733	32138.7	0.235982	0.0697863	3.38149	0.000720948	0.00327184	0.866352	3L	FlyBase	gene	23093190	23095471	1	RpL10	FlyBase	protein_coding	TRUE
FBgn0024806	1948.09	-0.26023	0.0814914	-3.19334	0.00140636	0.00372771	1.45599	3L	FlyBase	gene	250229	257954	1	DIP2	FlyBase	protein_coding	TRUE
FBgn0024807	1957.81	0.258073	0.0989014	2.60939	0.00907032	0.0184632	1.45599	X	FlyBase	gene	21624796	21630148	1	DIP1	FlyBase	protein_coding	TRUE
FBgn0024811	2101.84	-0.19953	0.0823366	-2.42335	0.0153781	0.0291531	1.45277	4	FlyBase	gene	210224	213165	1	Crk	FlyBase	protein_coding	TRUE
FBgn0024814	3058.29	-0.182841	0.0665593	-2.74704	0.00601362	0.0201131	0.875804	3L	FlyBase	gene	20241053	20243735	1	Clc	FlyBase	protein_coding	TRUE
FBgn0024833	1855.04	-0.247983	0.0774066	-3.20365	0.001357	0.00408137	1.26096	3R	FlyBase	gene	9557712	9559525	1	AP-1mu	FlyBase	protein_coding	TRUE
FBgn0024836	28.67	0.60018	0.226533	2.64942	0.00806309	0.0181456	1.32364	2R	FlyBase	gene	10673345	10721138	1	stan	FlyBase	protein_coding	TRUE
FBgn0024841	1007.61	-0.278154	0.101575	-2.7384	0.00617396	0.0133595	1.45718	3R	FlyBase	gene	29723163	29724226	1	Pcd	FlyBase	protein_coding	TRUE
FBgn0024897	4.65023	0.305369	0.146162	2.08926	0.0366845	0.0695186	1.25347	X	FlyBase	gene	1686624	1690187	1	b6	FlyBase	protein_coding	TRUE
FBgn0024909	603.446	-0.32017	0.0974132	-3.28672	0.0010136	0.00315627	1.26949	3R	FlyBase	gene	7907333	7909721	1	Taf7	FlyBase	protein_coding	TRUE
FBgn0024913	73.7823	0.941079	0.188141	5.002	5.67387e-07	4.23379e-06	1.36988	4	FlyBase	gene	1077331	1084796	1	Actbeta	FlyBase	protein_coding	TRUE
FBgn0024920	1154.78	-0.443587	0.112893	-3.92927	8.52035e-05	0.000307446	1.53753	2L	FlyBase	gene	2968293	2969638	1	Ts	FlyBase	protein_coding	TRUE
FBgn0024921	4895.42	-0.272927	0.0657627	-4.15018	3.32207e-05	0.000212511	0.924435	3L	FlyBase	gene	6193480	6200385	1	Trn	FlyBase	protein_coding	TRUE
FBgn0024941	55.871	0.87307	0.206135	4.23543	2.28111e-05	0.000112875	1.32364	X	FlyBase	gene	16838173	16844433	1	RSG7	FlyBase	protein_coding	TRUE
FBgn0024943	148.264	0.674824	0.191704	3.52014	0.000431325	0.00145694	1.32364	X	FlyBase	gene	8525387	8529698	1	PIP82	FlyBase	protein_coding	TRUE
FBgn0024944	293.179	-0.612069	0.13096	-4.67369	2.9583e-06	1.99526e-05	1.23984	3R	FlyBase	gene	20689018	20714577	1	Oamb	FlyBase	protein_coding	TRUE
FBgn0024947	2092.95	0.14742	0.0644289	2.2881	0.0221316	0.0396508	1.45599	2L	FlyBase	gene	2880704	2885850	1	NTPase	FlyBase	protein_coding	TRUE
FBgn0024956	786.386	-0.373475	0.115922	-3.22178	0.00127397	0.00321126	1.5629	2R	FlyBase	gene	10738617	10739829	1	Mat1	FlyBase	protein_coding	TRUE
FBgn0024963	245.574	1.09609	0.152495	7.18769	6.58954e-13	2.11675e-11	1.23984	3R	FlyBase	gene	19730715	19775231	1	GluClalpha	FlyBase	protein_coding	TRUE
FBgn0024973	902.209	-0.270741	0.109184	-2.47969	0.0131498	0.0252	1.47385	X	FlyBase	gene	2717638	2720327	1	CG2701	FlyBase	protein_coding	TRUE
FBgn0024975	378.167	-0.383443	0.112401	-3.41139	0.000646314	0.00214195	1.26949	X	FlyBase	gene	2732469	2734402	1	CG2712	FlyBase	protein_coding	TRUE
FBgn0024980	244.668	0.656323	0.148608	4.41648	1.0032e-05	5.50986e-05	1.32364	X	FlyBase	gene	2739089	2744076	1	Syx4	FlyBase	protein_coding	TRUE
FBgn0024983	715.158	-0.224382	0.0897729	-2.49945	0.0124388	0.0242539	1.45718	X	FlyBase	gene	527941	530291	1	CG4293	FlyBase	protein_coding	TRUE
FBgn0024986	739.963	0.189745	0.082512	2.29961	0.0214703	0.0364329	1.5629	X	FlyBase	gene	1378885	1380480	1	CG3719	FlyBase	protein_coding	TRUE
FBgn0024991	2071.1	-0.542016	0.0757201	-7.15815	8.17718e-13	2.23036e-11	1.45599	X	FlyBase	gene	2714079	2717654	1	CG2694	FlyBase	protein_coding	TRUE
FBgn0024992	1381.41	-0.26886	0.105507	-2.54827	0.010826	0.0231411	1.33747	X	FlyBase	gene	2694392	2698211	1	CG2658	FlyBase	protein_coding	TRUE
FBgn0024993	494.963	-0.463878	0.122176	-3.7968	0.000146573	0.000488532	1.5629	X	FlyBase	gene	2698701	2701033	1	CG2662	FlyBase	protein_coding	TRUE
FBgn0024994	878.34	-0.222506	0.0893021	-2.49161	0.0127164	0.0236037	1.53753	X	FlyBase	gene	2701124	2703852	1	Csat	FlyBase	protein_coding	TRUE
FBgn0024995	249.259	1.47348	0.137089	10.7483	6.03474e-27	1.77019e-24	1.23984	X	FlyBase	gene	2706151	2707427	1	CG2680	FlyBase	protein_coding	TRUE
FBgn0024998	741.966	-0.440583	0.102398	-4.30264	1.68772e-05	7.96739e-05	1.45718	X	FlyBase	gene	2711756	2713960	1	CG2685	FlyBase	protein_coding	TRUE
FBgn0025185	607.702	-0.312479	0.136879	-2.28288	0.0224376	0.0377914	1.5629	2R	FlyBase	gene	7510622	7512749	1	az2	FlyBase	protein_coding	TRUE
FBgn0025186	1737.29	-0.53054	0.0827213	-6.41358	1.42141e-10	2.812e-09	1.26096	2R	FlyBase	gene	22212835	22217264	1	ari-2	FlyBase	protein_coding	TRUE
FBgn0025286	12793.8	0.232668	0.0866603	2.68483	0.00725665	0.0201876	1.05204	2R	FlyBase	gene	9587193	9587989	1	RpL31	FlyBase	protein_coding	TRUE
FBgn0025335	1834.34	-0.221769	0.0677746	-3.27216	0.0010673	0.00331747	1.26096	2R	FlyBase	gene	23862962	23865398	1	CG4585	FlyBase	protein_coding	TRUE
FBgn0025360	15.226	0.436563	0.225824	1.9332	0.0532114	0.0947625	1.25347	2R	FlyBase	gene	8031283	8042529	1	Optix	FlyBase	protein_coding	TRUE
FBgn0025366	3802.8	0.204951	0.0709548	2.88847	0.00387126	0.0118376	1.05204	2L	FlyBase	gene	10408352	10409610	1	Ip259	FlyBase	protein_coding	TRUE
FBgn0025373	1239.2	-0.193758	0.0882109	-2.19654	0.0280535	0.0464551	1.53753	2R	FlyBase	gene	11305511	11307528	1	Fpps	FlyBase	protein_coding	TRUE
FBgn0025382	288.272	-0.389883	0.15731	-2.47845	0.0131956	0.0276932	1.32364	X	FlyBase	gene	1473884	1476974	1	Rab27	FlyBase	protein_coding	TRUE
FBgn0025388	706.433	-0.464656	0.153393	-3.0292	0.00245205	0.00597672	1.47385	X	FlyBase	gene	4631052	4636004	1	CG12179	FlyBase	protein_coding	TRUE
FBgn0025391	33.7681	0.679318	0.22171	3.06399	0.00218408	0.0059369	1.32364	X	FlyBase	gene	1735945	1754065	1	Scgdelta	FlyBase	protein_coding	TRUE
FBgn0025394	2388.58	-0.30838	0.0898551	-3.43197	0.000599224	0.00191754	1.33747	X	FlyBase	gene	1483479	1517615	1	inc	FlyBase	protein_coding	TRUE
FBgn0025455	4073.41	-0.431522	0.066257	-6.51284	7.37407e-11	2.08788e-09	0.924435	3L	FlyBase	gene	17551004	17557788	1	CycT	FlyBase	protein_coding	TRUE
FBgn0025456	881.882	0.485773	0.0929076	5.22856	1.70833e-07	1.38531e-06	1.45718	3R	FlyBase	gene	17393272	17394640	1	CREG	FlyBase	protein_coding	TRUE
FBgn0025457	1646.92	-0.288658	0.102626	-2.81271	0.0049126	0.0154789	0.971456	3R	FlyBase	gene	29674007	29675421	1	Bub3	FlyBase	protein_coding	TRUE
FBgn0025463	3066.39	-0.358841	0.0687801	-5.21723	1.8162e-07	2.30011e-06	0.875804	X	FlyBase	gene	13157445	13159508	1	Bap60	FlyBase	protein_coding	TRUE
FBgn0025525	310.996	0.700709	0.169865	4.12508	3.706e-05	0.00017608	1.27856	3L	FlyBase	gene	1140429	1177276	1	bab2	FlyBase	protein_coding	TRUE
FBgn0025549	1981.62	-0.433975	0.0911344	-4.76192	1.91756e-06	1.27832e-05	1.33747	X	FlyBase	gene	7288367	7291298	1	unc-119	FlyBase	protein_coding	TRUE
FBgn0025571	1882.6	-0.230172	0.122597	-1.87747	0.0604534	0.0998816	1.33747	3R	FlyBase	gene	17540421	17545148	1	SF1	FlyBase	protein_coding	TRUE
FBgn0025574	1660.69	-0.262636	0.0969163	-2.70992	0.00672991	0.0144029	1.45277	3R	FlyBase	gene	23860162	23890052	1	Pli	FlyBase	protein_coding	TRUE
FBgn0025582	6113.75	0.139736	0.0627845	2.22565	0.0260375	0.0672631	0.924435	3L	FlyBase	gene	16785242	16786941	1	Int6	FlyBase	protein_coding	TRUE
FBgn0025583	567.756	0.413724	0.16022	2.58223	0.00981635	0.0222678	1.26949	2R	FlyBase	gene	18386602	18387030	1	IM2	FlyBase	protein_coding	TRUE
FBgn0025592	1067.48	0.304001	0.0730493	4.16159	3.16038e-05	0.000130253	1.55818	3L	FlyBase	gene	202098	205844	1	Gyk	FlyBase	protein_coding	TRUE
FBgn0025595	717.315	0.843155	0.129646	6.50352	7.84635e-11	1.44066e-09	1.47385	2L	FlyBase	gene	6711286	6716186	1	AkhR	FlyBase	protein_coding	TRUE
FBgn0025608	2472.41	-0.221925	0.0647779	-3.42594	0.000612674	0.00205661	1.26096	2L	FlyBase	gene	18706010	18708688	1	Faf	FlyBase	protein_coding	TRUE
FBgn0025615	1338.81	-0.184074	0.0736813	-2.49824	0.012481	0.023198	1.53753	X	FlyBase	gene	4648592	4650032	1	Torsin	FlyBase	protein_coding	TRUE
FBgn0025620	483.686	0.461026	0.123939	3.71978	0.000199397	0.000761164	1.27856	X	FlyBase	gene	787855	790089	1	CG13360	FlyBase	protein_coding	TRUE
FBgn0025624	255.32	0.336251	0.142872	2.35351	0.0185972	0.0384454	1.26949	X	FlyBase	gene	2076966	2078455	1	CG4025	FlyBase	protein_coding	TRUE
FBgn0025625	99.9309	0.44522	0.203865	2.1839	0.0289697	0.055861	1.27574	X	FlyBase	gene	2055310	2061915	1	Sik2	FlyBase	protein_coding	TRUE
FBgn0025626	2147.3	-0.317643	0.067647	-4.69559	2.65836e-06	1.79515e-05	1.26096	X	FlyBase	gene	2062313	2065142	1	CG4281	FlyBase	protein_coding	TRUE
FBgn0025631	406.219	0.667084	0.127792	5.22008	1.78849e-07	1.42726e-06	1.47385	X	FlyBase	gene	2044292	2050120	1	moody	FlyBase	protein_coding	TRUE
FBgn0025633	5046.3	-0.483153	0.0858436	-5.6283	1.81996e-08	2.7732e-07	0.95772	X	FlyBase	gene	585081	620195	1	CG13366	FlyBase	protein_coding	TRUE
FBgn0025634	599.909	-0.281347	0.0994226	-2.82981	0.00465753	0.0103711	1.47385	X	FlyBase	gene	644761	646386	1	CG13367	FlyBase	protein_coding	TRUE
FBgn0025635	1254.41	-0.268607	0.0838875	-3.20199	0.00136483	0.00342193	1.55818	X	FlyBase	gene	625542	628016	1	CG17829	FlyBase	protein_coding	TRUE
FBgn0025638	2428.15	-0.128364	0.0636753	-2.01591	0.0438093	0.0711495	1.45599	X	FlyBase	gene	647304	648597	1	Roc1a	FlyBase	protein_coding	TRUE
FBgn0025639	5243.94	-0.527508	0.100642	-5.24142	1.59341e-07	1.96543e-06	0.924435	X	FlyBase	gene	648483	656033	1	Hmt4-20	FlyBase	protein_coding	TRUE
FBgn0025641	2026.33	-0.373564	0.0943253	-3.96038	7.48303e-05	0.000289488	1.45277	X	FlyBase	gene	1289713	1322362	1	DAAM	FlyBase	protein_coding	TRUE
FBgn0025674	2058.17	-0.244098	0.0673967	-3.62181	0.000292544	0.00102748	1.33747	2L	FlyBase	gene	22124285	22130142	1	CycK	FlyBase	protein_coding	TRUE
FBgn0025678	2795.28	-0.232312	0.0768828	-3.02164	0.00251407	0.00812642	1.05204	2L	FlyBase	gene	16354886	16356735	1	CaBP1	FlyBase	protein_coding	TRUE
FBgn0025680	824.567	0.606717	0.101568	5.97351	2.32206e-09	2.82901e-08	1.55818	3R	FlyBase	gene	19212154	19215442	1	cry	FlyBase	protein_coding	TRUE
FBgn0025681	1954.47	-0.225462	0.0685132	-3.29079	0.00099907	0.00392512	0.971456	2L	FlyBase	gene	2992870	2998726	1	CG3558	FlyBase	protein_coding	TRUE
FBgn0025683	3176.67	0.726549	0.101175	7.18108	6.91616e-13	2.55924e-11	1.05204	2L	FlyBase	gene	122624	130791	1	CG3164	FlyBase	protein_coding	TRUE
FBgn0025684	942.27	-0.234231	0.100089	-2.34022	0.0192726	0.0332754	1.55818	2L	FlyBase	gene	4446670	4448635	1	MFS18	FlyBase	protein_coding	TRUE
FBgn0025693	452.672	0.636081	0.104596	6.08131	1.19207e-09	1.86991e-08	1.26949	2R	FlyBase	gene	5774776	5782858	1	ZnT41F	FlyBase	protein_coding	TRUE
FBgn0025697	183.177	0.635352	0.159235	3.99002	6.60665e-05	0.000281662	1.32364	2L	FlyBase	gene	7445355	7451244	1	santa-maria	FlyBase	protein_coding	TRUE
FBgn0025702	492.556	0.617246	0.117534	5.25162	1.50767e-07	1.39922e-06	1.26949	3L	FlyBase	gene	22273985	22284335	1	srpk79D	FlyBase	protein_coding	TRUE
FBgn0025712	53.6101	0.771921	0.198853	3.88187	0.000103658	0.000413101	1.33583	3L	FlyBase	gene	1648944	1651501	1	CG13920	FlyBase	protein_coding	TRUE
FBgn0025716	1208.31	-0.320464	0.0975918	-3.28372	0.00102448	0.00267248	1.55818	2R	FlyBase	gene	17429353	17430963	1	Bap55	FlyBase	protein_coding	TRUE
FBgn0025720	1419.08	-0.205662	0.0776247	-2.64945	0.0080624	0.0167533	1.45277	2R	FlyBase	gene	20254966	20257390	1	Ate1	FlyBase	protein_coding	TRUE
FBgn0025724	2314.02	-0.243195	0.0795494	-3.05716	0.00223445	0.00787791	0.971456	2L	FlyBase	gene	13378902	13382382	1	beta'COP	FlyBase	protein_coding	TRUE
FBgn0025741	6324.13	-0.311263	0.0689275	-4.5158	6.3079e-06	4.49852e-05	1.05204	4	FlyBase	gene	1009895	1027101	1	PlexA	FlyBase	protein_coding	TRUE
FBgn0025743	1853.8	-0.352098	0.0815581	-4.31714	1.58062e-05	8.1014e-05	1.33747	X	FlyBase	gene	16610685	16614856	1	mbt	FlyBase	protein_coding	TRUE
FBgn0025777	2424.69	-0.271642	0.0641699	-4.23317	2.30424e-05	0.00010473	1.45277	2L	FlyBase	gene	6719394	6723359	1	homer	FlyBase	protein_coding	TRUE
FBgn0025781	1179.46	-0.334894	0.085783	-3.90396	9.46311e-05	0.000336734	1.53753	3R	FlyBase	gene	23281201	23284123	1	Cdc16	FlyBase	protein_coding	TRUE
FBgn0025807	330.341	-0.292233	0.120231	-2.4306	0.0150737	0.0320708	1.26949	3L	FlyBase	gene	18870045	18872553	1	Rad9	FlyBase	protein_coding	TRUE
FBgn0025808	568.634	-0.355239	0.104604	-3.39605	0.000683669	0.00199262	1.45718	3R	FlyBase	gene	14661176	14663197	1	Rad17	FlyBase	protein_coding	TRUE
FBgn0025809	1687.89	-0.399454	0.0827334	-4.8282	1.3777e-06	8.8733e-06	1.45277	X	FlyBase	gene	15784009	15785583	1	Paf-AHalpha	FlyBase	protein_coding	TRUE
FBgn0025815	3187.72	-0.470658	0.0939094	-5.01183	5.39161e-07	5.76971e-06	0.924435	X	FlyBase	gene	6674387	6677176	1	Mcm6	FlyBase	protein_coding	TRUE
FBgn0025827	92.5015	0.898359	0.178041	5.0458	4.51631e-07	3.52902e-06	1.33583	2R	FlyBase	gene	16872250	16872906	1	CG6421	FlyBase	protein_coding	TRUE
FBgn0025830	647.515	-0.225604	0.101173	-2.22987	0.0257558	0.0505087	1.27856	2R	FlyBase	gene	16850437	16854104	1	IntS8	FlyBase	protein_coding	TRUE
FBgn0025832	751.692	-0.368228	0.101872	-3.61461	0.0003008	0.000916237	1.5629	2R	FlyBase	gene	16854025	16855464	1	Fen1	FlyBase	protein_coding	TRUE
FBgn0025833	34.5246	0.619721	0.218191	2.84027	0.00450751	0.0107301	1.36988	2R	FlyBase	gene	16874724	16895652	1	CG8910	FlyBase	protein_coding	TRUE
FBgn0025837	172.847	0.636736	0.175889	3.6201	0.000294494	0.00104194	1.32364	X	FlyBase	gene	124370	126714	1	CG17636	FlyBase	protein_coding	TRUE
FBgn0025839	997.401	0.289838	0.0859678	3.37148	0.000747657	0.00203349	1.55818	X	FlyBase	gene	2172526	2173432	1	CG3621	FlyBase	protein_coding	TRUE
FBgn0025864	3501.95	-0.250146	0.0678698	-3.68567	0.0002281	0.00114468	0.924435	X	FlyBase	gene	8592031	8602036	1	Crag	FlyBase	protein_coding	TRUE
FBgn0025865	1941.54	-0.357159	0.096719	-3.69275	0.000221839	0.000745895	1.45599	3R	FlyBase	gene	21061680	21064471	1	Cortactin	FlyBase	protein_coding	TRUE
FBgn0025866	1217.73	-0.266663	0.0884424	-3.0151	0.00256894	0.0062212	1.47385	3L	FlyBase	gene	9888762	9893319	1	CalpB	FlyBase	protein_coding	TRUE
FBgn0025874	611.911	-0.426145	0.108323	-3.93403	8.35323e-05	0.000297668	1.5629	3L	FlyBase	gene	13962658	13964702	1	Meics	FlyBase	protein_coding	TRUE
FBgn0025878	42.5819	0.717158	0.212207	3.37952	0.000726123	0.00228906	1.32364	2R	FlyBase	gene	22379637	22382675	1	wrapper	FlyBase	protein_coding	TRUE
FBgn0025879	445.104	0.469745	0.12372	3.79682	0.000146562	0.000585078	1.26949	3R	FlyBase	gene	10203875	10213007	1	Timp	FlyBase	protein_coding	TRUE
FBgn0026015	1864.64	-0.267481	0.093234	-2.86892	0.00411878	0.0106667	1.26096	X	FlyBase	gene	6284138	6287990	1	Top3beta	FlyBase	protein_coding	TRUE
FBgn0026056	893.474	-0.339995	0.0842236	-4.03681	5.41823e-05	0.000206693	1.55818	3R	FlyBase	gene	21017684	21020753	1	Rlip	FlyBase	protein_coding	TRUE
FBgn0026061	1182.86	0.631379	0.10817	5.83693	5.31706e-09	6.32706e-08	1.47385	3L	FlyBase	gene	16563448	16573334	1	Mipp1	FlyBase	protein_coding	TRUE
FBgn0026077	198.235	0.873592	0.21168	4.12695	3.67599e-05	0.00017598	1.26949	3R	FlyBase	gene	6088799	6100887	1	Gasp	FlyBase	protein_coding	TRUE
FBgn0026079	994.133	-0.252118	0.1081	-2.33227	0.0196864	0.0337883	1.5629	X	FlyBase	gene	4111156	4113734	1	Nsun2	FlyBase	protein_coding	TRUE
FBgn0026080	677.028	-0.24643	0.101251	-2.43385	0.0149392	0.0267082	1.5629	X	FlyBase	gene	4114800	4117487	1	Tip60	FlyBase	protein_coding	TRUE
FBgn0026083	8004.82	-0.440674	0.0999537	-4.40878	1.03956e-05	7.77443e-05	0.924435	X	FlyBase	gene	4117020	4130016	1	tyf	FlyBase	protein_coding	TRUE
FBgn0026084	9405.24	-0.412038	0.0593901	-6.93783	3.98171e-12	1.39457e-10	0.95772	X	FlyBase	gene	4106113	4110981	1	cib	FlyBase	protein_coding	TRUE
FBgn0026085	248.086	-0.285862	0.134417	-2.12669	0.0334462	0.0634549	1.26949	X	FlyBase	gene	4113701	4114929	1	dgt4	FlyBase	protein_coding	TRUE
FBgn0026088	465.657	0.397531	0.112614	3.53004	0.000415501	0.00145391	1.27856	X	FlyBase	gene	1879019	1879774	1	CG14818	FlyBase	protein_coding	TRUE
FBgn0026143	2598.18	-0.418196	0.0999579	-4.18372	2.86779e-05	0.000181264	0.95772	X	FlyBase	gene	1028291	1030556	1	CDC45L	FlyBase	protein_coding	TRUE
FBgn0026144	2685.61	-0.447152	0.0703519	-6.35593	2.07166e-10	5.076e-09	0.95772	X	FlyBase	gene	7337352	7342731	1	CBP	FlyBase	protein_coding	TRUE
FBgn0026147	2881.19	-0.240648	0.0738314	-3.25943	0.00111636	0.00450939	0.924435	2L	FlyBase	gene	10989401	10997897	1	CG16833	FlyBase	protein_coding	TRUE
FBgn0026148	469.827	-0.383868	0.128322	-2.99145	0.00277656	0.00664147	1.47385	2L	FlyBase	gene	10987806	10989241	1	CG12253	FlyBase	protein_coding	TRUE
FBgn0026149	971.684	-0.389341	0.101198	-3.84733	0.000119412	0.000429006	1.47385	X	FlyBase	gene	9356634	9358594	1	BCL7-like	FlyBase	protein_coding	TRUE
FBgn0026150	2074.83	-0.230295	0.0706159	-3.26124	0.00110928	0.00429756	0.971456	2L	FlyBase	gene	16908229	16910418	1	ApepP	FlyBase	protein_coding	TRUE
FBgn0026160	586.724	0.71705	0.153741	4.66403	3.10083e-06	2.02274e-05	1.27856	3L	FlyBase	gene	10857889	10876496	1	tna	FlyBase	protein_coding	TRUE
FBgn0026189	1830.04	-0.164633	0.0770687	-2.13619	0.0326641	0.0554181	1.45277	3L	FlyBase	gene	3114450	3127724	1	prominin-like	FlyBase	protein_coding	TRUE
FBgn0026192	2580.43	-0.192528	0.0641579	-3.00084	0.00269233	0.00964983	0.924435	X	FlyBase	gene	17703352	17707096	1	par-6	FlyBase	protein_coding	TRUE
FBgn0026197	318.365	0.808124	0.147492	5.47911	4.27481e-08	4.61673e-07	1.26949	3L	FlyBase	gene	17400347	17401348	1	noe	FlyBase	protein_coding	TRUE
FBgn0026206	4122.5	-0.178951	0.0641711	-2.78865	0.00529281	0.0171901	0.924435	X	FlyBase	gene	9163255	9189309	1	mei-P26	FlyBase	protein_coding	TRUE
FBgn0026207	1042.84	-0.208756	0.0798042	-2.61586	0.0089004	0.0180059	1.47385	3R	FlyBase	gene	12676487	12679052	1	mbo	FlyBase	protein_coding	TRUE
FBgn0026238	5960.5	-0.293869	0.0946929	-3.10339	0.00191317	0.00753795	0.875804	2R	FlyBase	gene	5116990	5128321	1	gus	FlyBase	protein_coding	TRUE
FBgn0026239	1243.44	-0.46171	0.139336	-3.31364	0.000920904	0.00258554	1.45718	3R	FlyBase	gene	18984025	19022436	1	gukh	FlyBase	protein_coding	TRUE
FBgn0026252	14307.7	-0.159278	0.0615351	-2.58841	0.00964202	0.0304452	0.866352	3L	FlyBase	gene	8116179	8121579	1	msk	FlyBase	protein_coding	TRUE
FBgn0026255	137.451	1.16188	0.156827	7.40864	1.276e-13	4.73385e-12	1.27574	2L	FlyBase	gene	21206493	21211818	1	clumsy	FlyBase	protein_coding	TRUE
FBgn0026257	1017.7	-0.440495	0.105935	-4.15817	3.20805e-05	0.000140016	1.45718	3R	FlyBase	gene	24221103	24223528	1	cav	FlyBase	protein_coding	TRUE
FBgn0026259	5692.36	-0.285513	0.13513	-2.11287	0.0346118	0.0902904	0.866352	3L	FlyBase	gene	3428658	3460977	1	eIF5B	FlyBase	protein_coding	TRUE
FBgn0026262	2617.13	-0.18677	0.0685674	-2.72388	0.00645192	0.0182347	1.05204	4	FlyBase	gene	459887	466828	1	bip2	FlyBase	protein_coding	TRUE
FBgn0026263	821.476	-0.444074	0.123851	-3.58554	0.000336385	0.00101242	1.5629	3L	FlyBase	gene	8054333	8058713	1	bip1	FlyBase	protein_coding	TRUE
FBgn0026268	53.1651	0.721845	0.217438	3.31978	0.000900882	0.00283565	1.27856	X	FlyBase	gene	11168030	11169058	1	antdh	FlyBase	protein_coding	TRUE
FBgn0026309	747.012	-0.314522	0.094866	-3.31543	0.000915022	0.002546	1.47385	2R	FlyBase	gene	17786135	17788556	1	aft	FlyBase	protein_coding	TRUE
FBgn0026313	2100.76	-0.352726	0.0756277	-4.66398	3.10153e-06	1.81053e-05	1.45599	X	FlyBase	gene	17599608	17606879	1	X11L	FlyBase	protein_coding	TRUE
FBgn0026314	248.574	0.543645	0.194629	2.79324	0.00521832	0.0130207	1.26949	3R	FlyBase	gene	11168503	11170246	1	Ugt35b	FlyBase	protein_coding	TRUE
FBgn0026315	329.681	0.789883	0.119672	6.60039	4.1007e-11	9.30938e-10	1.23984	3R	FlyBase	gene	11170817	11172664	1	Ugt35a	FlyBase	protein_coding	TRUE
FBgn0026316	1608.39	-0.238995	0.0695635	-3.43564	0.000591148	0.00176154	1.45599	2R	FlyBase	gene	17788412	17789410	1	Ubc10	FlyBase	protein_coding	TRUE
FBgn0026317	2702.21	-0.408554	0.0749196	-5.45323	4.94627e-08	6.89787e-07	0.924435	3R	FlyBase	gene	24130307	24134654	1	Tsc1	FlyBase	protein_coding	TRUE
FBgn0026323	1952.44	-0.232514	0.0669096	-3.47505	0.000510755	0.00220183	0.971456	X	FlyBase	gene	20515908	20524928	1	Tak1	FlyBase	protein_coding	TRUE
FBgn0026326	1486.02	-0.388357	0.0940143	-4.13083	3.61461e-05	0.000154895	1.45599	2R	FlyBase	gene	9288957	9291565	1	Mad1	FlyBase	protein_coding	TRUE
FBgn0026370	6035.96	-0.354748	0.0642124	-5.52461	3.30223e-08	4.8542e-07	0.924435	2R	FlyBase	gene	15380724	15387851	1	SRPK	FlyBase	protein_coding	TRUE
FBgn0026371	690.406	-0.408614	0.118059	-3.4611	0.000537964	0.00181204	1.27856	3L	FlyBase	gene	21512141	21515887	1	SAK	FlyBase	protein_coding	TRUE
FBgn0026373	490.305	-0.244827	0.12767	-1.91765	0.0551554	0.0966263	1.26949	2L	FlyBase	gene	13833337	13834306	1	RpII33	FlyBase	protein_coding	TRUE
FBgn0026375	3623.02	-0.424108	0.0888258	-4.77461	1.80059e-06	1.75714e-05	0.875804	X	FlyBase	gene	17639147	17652562	1	RhoGAPp190	FlyBase	protein_coding	TRUE
FBgn0026400	1379.36	-0.24569	0.0974575	-2.521	0.0117023	0.0247614	1.33747	3R	FlyBase	gene	28598059	28599288	1	Noa36	FlyBase	protein_coding	TRUE
FBgn0026401	4842.57	-0.273373	0.073805	-3.70399	0.000212235	0.00103851	0.95772	2R	FlyBase	gene	4691672	4729017	1	Nipped-B	FlyBase	protein_coding	TRUE
FBgn0026402	652.03	-0.216794	0.113102	-1.9168	0.0552629	0.0967679	1.26949	2R	FlyBase	gene	17003563	17005149	1	NiPp1	FlyBase	protein_coding	TRUE
FBgn0026404	845.096	-0.389053	0.110102	-3.53357	0.000409992	0.00122107	1.53753	3L	FlyBase	gene	9968479	9971002	1	Dronc	FlyBase	protein_coding	TRUE
FBgn0026409	16058	0.218395	0.069545	3.14034	0.00168754	0.00579255	1.05204	3L	FlyBase	gene	14537651	14540441	1	Mpcp	FlyBase	protein_coding	TRUE
FBgn0026411	42.3762	0.563829	0.218282	2.58303	0.00979356	0.0212457	1.33583	X	FlyBase	gene	8756539	8805804	1	Lim1	FlyBase	protein_coding	TRUE
FBgn0026415	7460.01	0.348018	0.0752595	4.62424	3.75969e-06	3.17191e-05	0.924435	X	FlyBase	gene	9927973	9930948	1	Idgf4	FlyBase	protein_coding	TRUE
FBgn0026418	7002.62	-0.170927	0.0726872	-2.35155	0.0186954	0.0454375	1.05204	3L	FlyBase	gene	14037019	14043686	1	Hsc70Cb	FlyBase	protein_coding	TRUE
FBgn0026427	2312.67	-0.375526	0.0950828	-3.94946	7.83267e-05	0.000322705	1.33747	2R	FlyBase	gene	14607154	14618118	1	Su(var)2-HP2	FlyBase	protein_coding	TRUE
FBgn0026430	3915.91	-0.247233	0.0827168	-2.98891	0.00279974	0.0100012	0.924435	X	FlyBase	gene	19559431	19565764	1	Grip84	FlyBase	protein_coding	TRUE
FBgn0026431	698.656	-0.238474	0.10577	-2.25465	0.0241553	0.0478457	1.27856	2L	FlyBase	gene	10483295	10485857	1	Grip75	FlyBase	protein_coding	TRUE
FBgn0026432	579.423	-0.434211	0.0972847	-4.46331	8.0705e-06	3.9471e-05	1.5629	3L	FlyBase	gene	11993274	11998138	1	Grip163	FlyBase	protein_coding	TRUE
FBgn0026433	1612.25	-0.446211	0.100189	-4.45369	8.4406e-06	4.97088e-05	1.26096	X	FlyBase	gene	15468281	15472119	1	Grip128	FlyBase	protein_coding	TRUE
FBgn0026438	447.148	1.23618	0.134734	9.17496	4.5175e-20	4.98351e-18	1.47385	2L	FlyBase	gene	737212	744395	1	Eaat2	FlyBase	protein_coding	TRUE
FBgn0026439	1166.05	0.83531	0.117679	7.09819	1.26403e-12	3.097e-11	1.55818	2L	FlyBase	gene	9333567	9341925	1	Eaat1	FlyBase	protein_coding	TRUE
FBgn0026441	1778.58	-0.530746	0.121065	-4.38398	1.16528e-05	6.22262e-05	1.33747	3R	FlyBase	gene	15320756	15325279	1	ear	FlyBase	protein_coding	TRUE
FBgn0026479	3472.14	-0.235705	0.0681134	-3.46048	0.000539214	0.00252633	0.875804	2L	FlyBase	gene	2581281	2585430	1	Drp1	FlyBase	protein_coding	TRUE
FBgn0026533	6253.21	-0.574758	0.0915321	-6.27931	3.40081e-10	8.10862e-09	0.924435	2R	FlyBase	gene	16856220	16861738	1	Dek	FlyBase	protein_coding	TRUE
FBgn0026562	1614.48	0.532209	0.122384	4.34868	1.36961e-05	7.14028e-05	1.33747	3R	FlyBase	gene	26869238	26871995	1	BM-40-SPARC	FlyBase	protein_coding	TRUE
FBgn0026565	219.645	0.664597	0.166851	3.98318	6.79991e-05	0.000296604	1.27856	3R	FlyBase	gene	6642262	6644434	1	CG1315	FlyBase	protein_coding	TRUE
FBgn0026566	1578.66	-0.253986	0.084981	-2.98873	0.00280136	0.00727291	1.33747	3R	FlyBase	gene	6656030	6657782	1	CG1307	FlyBase	protein_coding	TRUE
FBgn0026573	2377.25	-0.446786	0.0844369	-5.29136	1.21412e-07	1.10435e-06	1.33747	2R	FlyBase	gene	11970686	11977721	1	ADD1	FlyBase	protein_coding	TRUE
FBgn0026576	3140.74	0.184864	0.0706402	2.61698	0.00887107	0.0280753	0.875804	3R	FlyBase	gene	24050783	24053592	1	CG5991	FlyBase	protein_coding	TRUE
FBgn0026582	309.29	-0.301059	0.118155	-2.548	0.0108343	0.0241012	1.27856	2R	FlyBase	gene	21146203	21147608	1	Hmg-2	FlyBase	protein_coding	TRUE
FBgn0026592	248.06	0.968888	0.145862	6.64249	3.08428e-11	7.18752e-10	1.23984	3L	FlyBase	gene	3892574	3894833	1	Fie	FlyBase	protein_coding	TRUE
FBgn0026593	1121.78	0.781482	0.124681	6.26784	3.66089e-10	5.42971e-09	1.55818	3L	FlyBase	gene	2189160	2192221	1	CG5707	FlyBase	protein_coding	TRUE
FBgn0026597	2406.65	-0.577868	0.0718181	-8.04628	8.53475e-16	4.56124e-14	1.45277	3R	FlyBase	gene	30022842	30035311	1	Axn	FlyBase	protein_coding	TRUE
FBgn0026598	1583.87	-0.514224	0.128793	-3.99264	6.53404e-05	0.000290634	1.26096	3R	FlyBase	gene	24163966	24167763	1	Apc2	FlyBase	protein_coding	TRUE
FBgn0026616	786.737	-0.467552	0.10269	-4.55304	5.28757e-06	2.86887e-05	1.45718	3R	FlyBase	gene	15804248	15824118	1	alpha-Man-IIb	FlyBase	protein_coding	TRUE
FBgn0026619	1167.08	-0.161147	0.0846536	-1.9036	0.0569617	0.0886641	1.45718	2R	FlyBase	gene	12753026	12756414	1	Taz	FlyBase	protein_coding	TRUE
FBgn0026620	4126.19	-0.181026	0.0615681	-2.94026	0.00327942	0.0102449	1.05204	3R	FlyBase	gene	4733654	4749056	1	tacc	FlyBase	protein_coding	TRUE
FBgn0026634	636.953	-0.227603	0.0946073	-2.40577	0.0161385	0.028541	1.5629	3R	FlyBase	gene	15358481	15361657	1	ldlCp	FlyBase	protein_coding	TRUE
FBgn0026666	344.006	0.448658	0.125633	3.57118	0.000355373	0.00126857	1.27856	X	FlyBase	gene	15734270	15735780	1	l(1)G0136	FlyBase	protein_coding	TRUE
FBgn0026679	978.559	-0.456914	0.0870497	-5.24888	1.53026e-07	1.17869e-06	1.5629	X	FlyBase	gene	8555239	8558781	1	IntS4	FlyBase	protein_coding	TRUE
FBgn0026713	1298.71	-0.271771	0.134773	-2.01652	0.0437461	0.0670848	1.55818	X	FlyBase	gene	14201362	14224732	1	l(1)G0007	FlyBase	protein_coding	TRUE
FBgn0026721	816.961	0.242714	0.12185	1.99191	0.0463813	0.0705007	1.55818	2R	FlyBase	gene	17054002	17059299	1	fat-spondin	FlyBase	protein_coding	TRUE
FBgn0026722	1471.89	-0.347911	0.105628	-3.29373	0.000988687	0.00310395	1.26096	2R	FlyBase	gene	7932429	7936840	1	drosha	FlyBase	protein_coding	TRUE
FBgn0026737	670.365	-0.41993	0.114843	-3.65656	0.000255619	0.000834285	1.47385	3R	FlyBase	gene	15362796	15363857	1	CG6171	FlyBase	protein_coding	TRUE
FBgn0026738	709.168	-0.368173	0.113472	-3.24462	0.00117607	0.00356981	1.27856	3L	FlyBase	gene	15503600	15504894	1	CG7857	FlyBase	protein_coding	TRUE
FBgn0026751	909.466	-0.565218	0.112422	-5.02766	4.96502e-07	3.55119e-06	1.45718	X	FlyBase	gene	5329876	5332435	1	XRCC1	FlyBase	protein_coding	TRUE
FBgn0026755	58.6289	0.695081	0.200606	3.46491	0.000530413	0.00179504	1.27574	2L	FlyBase	gene	6225048	6226842	1	Ugt37b1	FlyBase	protein_coding	TRUE
FBgn0026760	20.7886	0.682187	0.226769	3.00829	0.00262718	0.00723525	1.2618	2L	FlyBase	gene	13435622	13439930	1	Tehao	FlyBase	protein_coding	TRUE
FBgn0026777	4762.31	-0.226022	0.0786014	-2.87554	0.00403332	0.0143248	0.875804	4	FlyBase	gene	308093	310822	1	Rad23	FlyBase	protein_coding	TRUE
FBgn0026872	221.327	0.595887	0.151424	3.93523	8.31157e-05	0.00035511	1.26949	X	FlyBase	gene	1466134	1468692	1	CG14777	FlyBase	protein_coding	TRUE
FBgn0026876	711.928	-0.642443	0.100833	-6.37134	1.87379e-10	3.14535e-09	1.45718	X	FlyBase	gene	1236873	1239884	1	CG11403	FlyBase	protein_coding	TRUE
FBgn0027052	1649.36	-0.273564	0.0878214	-3.115	0.00183946	0.00507124	1.33747	2L	FlyBase	gene	10437548	10439240	1	CHIP	FlyBase	protein_coding	TRUE
FBgn0027053	1255.32	-0.175929	0.0833799	-2.10997	0.0348608	0.0577738	1.47385	3R	FlyBase	gene	16470099	16471406	1	CSN5	FlyBase	protein_coding	TRUE
FBgn0027054	1573.92	-0.197619	0.0764337	-2.5855	0.00972392	0.0222185	1.26096	2R	FlyBase	gene	7972175	7974099	1	CSN4	FlyBase	protein_coding	TRUE
FBgn0027057	1444.53	-0.332208	0.0764456	-4.34569	1.3884e-05	6.70661e-05	1.45599	3L	FlyBase	gene	18903057	18904930	1	CSN1b	FlyBase	protein_coding	TRUE
FBgn0027066	4244.33	-0.23458	0.0719659	-3.25959	0.00111571	0.00450799	0.924435	2R	FlyBase	gene	6749227	6756300	1	Eb1	FlyBase	protein_coding	TRUE
FBgn0027070	1451.77	-0.385571	0.0895337	-4.30644	1.65904e-05	8.43222e-05	1.33747	2L	FlyBase	gene	18826770	18829059	1	CG17322	FlyBase	protein_coding	TRUE
FBgn0027073	615.431	0.38656	0.172881	2.236	0.025352	0.0446253	1.45718	2R	FlyBase	gene	21212880	21214972	1	CG4302	FlyBase	protein_coding	TRUE
FBgn0027079	2355.87	-0.219632	0.0884111	-2.48421	0.0129838	0.035535	0.971456	2R	FlyBase	gene	13198850	13202709	1	Aats-val	FlyBase	protein_coding	TRUE
FBgn0027081	4261.83	-0.167003	0.0645952	-2.58538	0.00972715	0.0281234	0.95772	2L	FlyBase	gene	12103751	12107170	1	Aats-thr	FlyBase	protein_coding	TRUE
FBgn0027083	442.041	-0.289196	0.111111	-2.60276	0.00924777	0.0210042	1.27856	3R	FlyBase	gene	14249043	14259991	1	Aats-met	FlyBase	protein_coding	TRUE
FBgn0027085	858.597	-0.207621	0.0979857	-2.11889	0.0340998	0.0572624	1.45718	3L	FlyBase	gene	4825853	4829038	1	Aats-leu	FlyBase	protein_coding	TRUE
FBgn0027087	2206.73	-0.239014	0.0785869	-3.04139	0.00235485	0.00583447	1.45599	X	FlyBase	gene	18515428	18520445	1	Aats-his	FlyBase	protein_coding	TRUE
FBgn0027088	2496.91	-0.172625	0.0695879	-2.48068	0.0131133	0.0287039	1.26096	3L	FlyBase	gene	15095142	15097686	1	Aats-gly	FlyBase	protein_coding	TRUE
FBgn0027090	2720.57	-0.15091	0.0728374	-2.07188	0.0382766	0.0928934	0.924435	3R	FlyBase	gene	25263267	25265721	1	Aats-gln	FlyBase	protein_coding	TRUE
FBgn0027091	1667.2	-0.21917	0.0784878	-2.79241	0.00523168	0.012476	1.33747	2R	FlyBase	gene	16143147	16145906	1	Aats-cys	FlyBase	protein_coding	TRUE
FBgn0027094	5038.43	-0.169784	0.0702296	-2.41755	0.0156252	0.0460046	0.866352	2L	FlyBase	gene	8378262	8381764	1	Aats-ala	FlyBase	protein_coding	TRUE
FBgn0027095	1527.24	-0.186751	0.0871043	-2.14399	0.0320337	0.0615077	1.26096	3R	FlyBase	gene	16349404	16350801	1	Manf	FlyBase	protein_coding	TRUE
FBgn0027106	434.294	0.580536	0.103603	5.60347	2.10098e-08	2.0396e-07	1.5629	X	FlyBase	gene	6991612	7009869	1	Inx7	FlyBase	protein_coding	TRUE
FBgn0027108	2856.66	-0.177646	0.0693494	-2.56161	0.0104188	0.029848	0.95772	X	FlyBase	gene	6998672	7004151	1	Inx2	FlyBase	protein_coding	TRUE
FBgn0027109	63.2344	0.772469	0.194279	3.97608	7.00611e-05	0.000293097	1.33583	3R	FlyBase	gene	16609220	16611325	1	NPF	FlyBase	protein_coding	TRUE
FBgn0027111	209.273	1.01119	0.148367	6.81548	9.3947e-12	2.42406e-10	1.23984	3L	FlyBase	gene	267299	270336	1	miple	FlyBase	protein_coding	TRUE
FBgn0027259	203.759	-0.386069	0.152572	-2.53041	0.011393	0.0253219	1.26949	X	FlyBase	gene	11571383	11572442	1	Kmn1	FlyBase	protein_coding	TRUE
FBgn0027279	2726.03	0.156377	0.0632651	2.47178	0.0134443	0.0341667	1.05204	X	FlyBase	gene	22487180	22508129	1	l(1)G0196	FlyBase	protein_coding	TRUE
FBgn0027329	7968.28	-0.248149	0.0658085	-3.77077	0.000162744	0.000755696	1.05204	X	FlyBase	gene	15746648	15748971	1	Tcp-1zeta	FlyBase	protein_coding	TRUE
FBgn0027330	1241.31	-0.217035	0.0877904	-2.47219	0.0134288	0.0258889	1.45718	X	FlyBase	gene	8716713	8720277	1	l(1)G0020	FlyBase	protein_coding	TRUE
FBgn0027335	3337.18	-0.414935	0.0953945	-4.34967	1.36342e-05	9.53673e-05	0.95772	X	FlyBase	gene	18635642	18647648	1	Rip11	FlyBase	protein_coding	TRUE
FBgn0027338	10101.7	-0.148993	0.0542393	-2.74696	0.00601504	0.0171699	1.05204	3R	FlyBase	gene	9574484	9577733	1	Kap-alpha3	FlyBase	protein_coding	TRUE
FBgn0027339	887.678	0.427751	0.12318	3.47257	0.000515502	0.00155377	1.47385	3L	FlyBase	gene	22789233	22835194	1	jim	FlyBase	protein_coding	TRUE
FBgn0027341	469.61	0.961771	0.128461	7.48686	7.05402e-14	2.42395e-12	1.45718	3R	FlyBase	gene	4126442	4137882	1	Gfat1	FlyBase	protein_coding	TRUE
FBgn0027342	1391.92	-0.283915	0.0882327	-3.2178	0.00129177	0.00346641	1.45277	X	FlyBase	gene	7106272	7110321	1	fz4	FlyBase	protein_coding	TRUE
FBgn0027343	161.027	-0.420001	0.152451	-2.755	0.00586929	0.0162206	1.09856	X	FlyBase	gene	769945	784222	1	fz3	FlyBase	protein_coding	TRUE
FBgn0027348	3599.83	-0.199457	0.0845633	-2.35867	0.0183406	0.049843	0.924435	2L	FlyBase	gene	14013004	14019328	1	bgm	FlyBase	protein_coding	TRUE
FBgn0027356	2755.52	0.195397	0.0598541	3.26456	0.00109635	0.0047026	0.866352	2R	FlyBase	gene	12593604	12612068	1	Amph	FlyBase	protein_coding	TRUE
FBgn0027360+FBgn0260223	1931.7	0.181453	0.0732254	2.478	0.0132121	0.0361106	0.971456	2R	FlyBase	gene	21690215	21691139	1	FBgn0027360+FBgn0260223	FlyBase	protein_coding	TRUE
FBgn0027364	375.917	0.739228	0.158256	4.6711	2.99595e-06	1.96858e-05	1.27856	3L	FlyBase	gene	20788886	20792777	1	Six4	FlyBase	protein_coding	TRUE
FBgn0027378	802.601	-0.340932	0.0910112	-3.74604	0.000179647	0.000584715	1.55818	3R	FlyBase	gene	15276440	15278109	1	MRG15	FlyBase	protein_coding	TRUE
FBgn0027490	783.893	-0.436106	0.100068	-4.35809	1.31202e-05	6.33825e-05	1.47385	2L	FlyBase	gene	8434058	8437365	1	D12	FlyBase	protein_coding	TRUE
FBgn0027491	95.4318	0.903645	0.183258	4.93099	8.18143e-07	6.02437e-06	1.33583	2L	FlyBase	gene	10308131	10310956	1	Cdk5alpha	FlyBase	protein_coding	TRUE
FBgn0027492	5991.12	-0.314659	0.0617167	-5.09845	3.42445e-07	3.41571e-06	1.05204	3R	FlyBase	gene	27561675	27582241	1	wdb	FlyBase	protein_coding	TRUE
FBgn0027495	1820.24	-0.250749	0.0705366	-3.55488	0.00037815	0.00119428	1.45599	2R	FlyBase	gene	12140631	12143272	1	CG8378	FlyBase	protein_coding	TRUE
FBgn0027496	976.911	-0.211905	0.0925285	-2.29016	0.022012	0.0390766	1.47385	2L	FlyBase	gene	6489090	6490194	1	epsilonCOP	FlyBase	protein_coding	TRUE
FBgn0027497	1400.39	-0.312785	0.122987	-2.54323	0.0109834	0.0217919	1.45599	3R	FlyBase	gene	5742510	5746862	1	Madm	FlyBase	protein_coding	TRUE
FBgn0027499	2443.77	-0.465709	0.114902	-4.0531	5.05441e-05	0.00029143	0.971456	2R	FlyBase	gene	10800420	10808938	1	wde	FlyBase	protein_coding	TRUE
FBgn0027500	4367.18	-0.609413	0.0933821	-6.52602	6.75396e-11	1.87424e-09	0.95772	3L	FlyBase	gene	16591207	16595014	1	spd-2	FlyBase	protein_coding	TRUE
FBgn0027503	1067.06	-0.300829	0.0870629	-3.45531	0.00054966	0.00156082	1.5629	3R	FlyBase	gene	8984718	8990649	1	CG11970	FlyBase	protein_coding	TRUE
FBgn0027504	2395.71	-0.45415	0.0824649	-5.5072	3.64588e-08	3.55357e-07	1.45277	2R	FlyBase	gene	12146024	12151057	1	CG8878	FlyBase	protein_coding	TRUE
FBgn0027505	643.643	-0.205545	0.0936392	-2.19508	0.0281582	0.0459645	1.5629	2L	FlyBase	gene	12058304	12063184	1	Rab3-GAP	FlyBase	protein_coding	TRUE
FBgn0027506	3065.04	-0.332829	0.0947986	-3.51091	0.000446573	0.00198402	0.95772	2R	FlyBase	gene	17432173	17444938	1	EDTP	FlyBase	protein_coding	TRUE
FBgn0027507	1898.05	-0.17133	0.0698138	-2.4541	0.0141238	0.03061	1.26096	2R	FlyBase	gene	5653676	5656778	1	CG1344	FlyBase	protein_coding	TRUE
FBgn0027508	1004.95	-0.470361	0.0897754	-5.23931	1.61174e-07	1.23446e-06	1.55818	3R	FlyBase	gene	25653091	25661286	1	Tnks	FlyBase	protein_coding	TRUE
FBgn0027509	1168.71	-0.193309	0.0975906	-1.98082	0.0476116	0.0720252	1.55818	2L	FlyBase	gene	2147518	2151664	1	CG7261	FlyBase	protein_coding	TRUE
FBgn0027512	10948.7	-0.36567	0.0593864	-6.15747	7.39172e-10	1.73146e-08	0.866352	3R	FlyBase	gene	23689007	23694983	1	CG10254	FlyBase	protein_coding	TRUE
FBgn0027513	617.988	-0.369883	0.108144	-3.42029	0.000625536	0.00206898	1.27856	2R	FlyBase	gene	8898729	8900211	1	ana2	FlyBase	protein_coding	TRUE
FBgn0027514	491.981	-0.3353	0.128568	-2.60797	0.0091081	0.0183495	1.47385	3R	FlyBase	gene	6377349	6380328	1	CG1024	FlyBase	protein_coding	TRUE
FBgn0027518	856.426	-0.316593	0.11308	-2.79973	0.00511451	0.0112317	1.47385	3R	FlyBase	gene	29741972	29745092	1	CG7609	FlyBase	protein_coding	TRUE
FBgn0027521	3208.33	-0.486993	0.0959632	-5.07478	3.8794e-07	4.55699e-06	0.866352	X	FlyBase	gene	16303870	16307377	1	CG3679	FlyBase	protein_coding	TRUE
FBgn0027525	2663.45	0.316334	0.0773971	4.08716	4.36691e-05	0.000261148	0.95772	2R	FlyBase	gene	10836570	10838727	1	CG7686	FlyBase	protein_coding	TRUE
FBgn0027526	1121.56	-0.291285	0.10025	-2.90558	0.00366577	0.00801153	1.5629	3R	FlyBase	gene	23061493	23062751	1	Ublcp1	FlyBase	protein_coding	TRUE
FBgn0027528	765.467	0.212849	0.111831	1.90331	0.0570004	0.0878218	1.47385	X	FlyBase	gene	16727304	16751910	1	CG9634	FlyBase	protein_coding	TRUE
FBgn0027532	1643.55	-0.202099	0.0907956	-2.22587	0.0260229	0.0515747	1.26096	3L	FlyBase	gene	22067270	22071848	1	CG7139	FlyBase	protein_coding	TRUE
FBgn0027537	2706.44	-0.360454	0.0926404	-3.8909	9.98737e-05	0.000493595	1.05204	X	FlyBase	gene	13822826	13825910	1	Nup93-1	FlyBase	protein_coding	TRUE
FBgn0027539	1543	-0.290678	0.103644	-2.80459	0.00503804	0.0127051	1.26096	3R	FlyBase	gene	24805445	24814012	1	CG5807	FlyBase	protein_coding	TRUE
FBgn0027544+FBgn0261704	161.673	1.01966	0.142724	7.1443	9.04565e-13	2.75065e-11	1.26949	3R	FlyBase	gene	30418767	30422971	1	FBgn0027544+FBgn0261704	FlyBase	protein_coding	TRUE
FBgn0027547	2343.87	0.253564	0.0652317	3.88713	0.000101436	0.000426701	1.26096	3L	FlyBase	gene	1966725	1970079	1	CG1927	FlyBase	protein_coding	TRUE
FBgn0027548	2461.59	-0.509364	0.0666439	-7.64308	2.12088e-14	8.6964e-13	1.33747	2R	FlyBase	gene	7962463	7969805	1	nito	FlyBase	protein_coding	TRUE
FBgn0027552	1932.1	0.189261	0.0835761	2.26453	0.0235413	0.0473947	1.26096	3L	FlyBase	gene	3941008	3942465	1	CG10863	FlyBase	protein_coding	TRUE
FBgn0027553	501.687	-0.216345	0.111745	-1.93606	0.0528599	0.082486	1.47385	X	FlyBase	gene	7725996	7728361	1	NELF-B	FlyBase	protein_coding	TRUE
FBgn0027556	2403.53	0.597718	0.1135	5.26624	1.39243e-07	1.15787e-06	1.45277	X	FlyBase	gene	16913180	16938209	1	CG4928	FlyBase	protein_coding	TRUE
FBgn0027558	813.022	-0.364259	0.104791	-3.47607	0.000508827	0.00145956	1.55818	2R	FlyBase	gene	7057654	7061732	1	pgant3	FlyBase	protein_coding	TRUE
FBgn0027559	814.452	-0.552445	0.0971667	-5.68554	1.30402e-08	1.334e-07	1.55818	2L	FlyBase	gene	15254819	15256304	1	Pol32	FlyBase	protein_coding	TRUE
FBgn0027560	9700.98	0.981834	0.123901	7.92433	2.29376e-15	1.46984e-13	1.05204	2L	FlyBase	gene	4388327	4392778	1	Tps1	FlyBase	protein_coding	TRUE
FBgn0027561	2256.47	-0.255469	0.081936	-3.11792	0.00182135	0.00662337	0.971456	2R	FlyBase	gene	9123304	9132030	1	CG18659	FlyBase	protein_coding	TRUE
FBgn0027562	275.39	1.17149	0.146197	8.01314	1.11816e-15	6.54441e-14	1.26949	3R	FlyBase	gene	16597073	16604861	1	CG10345	FlyBase	protein_coding	TRUE
FBgn0027563	203.525	0.589794	0.146301	4.03136	5.54539e-05	0.000242457	1.32364	3R	FlyBase	gene	14225098	14226762	1	CG9631	FlyBase	protein_coding	TRUE
FBgn0027565	1286.32	-0.243778	0.0900014	-2.7086	0.00675668	0.013759	1.53753	3L	FlyBase	gene	20382405	20384109	1	CG5498	FlyBase	protein_coding	TRUE
FBgn0027567	7095.7	-0.616549	0.105184	-5.8616	4.58422e-09	7.40713e-08	1.05204	3L	FlyBase	gene	9864639	9870674	1	CG8108	FlyBase	protein_coding	TRUE
FBgn0027568	2123.75	-0.305346	0.075844	-4.02597	5.67406e-05	0.000227726	1.45599	2L	FlyBase	gene	10358134	10362707	1	Cand1	FlyBase	protein_coding	TRUE
FBgn0027569	1157.53	-0.245843	0.0827139	-2.97221	0.00295669	0.00675653	1.53753	3L	FlyBase	gene	8282528	8289870	1	cert	FlyBase	protein_coding	TRUE
FBgn0027570	907.428	-0.299249	0.124362	-2.40626	0.0161166	0.0285773	1.55818	3R	FlyBase	gene	4719458	4731878	1	Nep2	FlyBase	protein_coding	TRUE
FBgn0027571	24536.5	0.807655	0.138901	5.81459	6.07821e-09	1.13669e-07	0.866352	2L	FlyBase	gene	3056598	3068177	1	CG3523	FlyBase	protein_coding	TRUE
FBgn0027572	1109.83	0.383559	0.0932446	4.11348	3.89746e-05	0.000155782	1.55818	2R	FlyBase	gene	17760940	17764541	1	CG5009	FlyBase	protein_coding	TRUE
FBgn0027575	133.053	0.763962	0.171196	4.4625	8.10076e-06	4.58671e-05	1.32364	3R	FlyBase	gene	21770333	21775840	1	GABA-B-R2	FlyBase	protein_coding	TRUE
FBgn0027578	524.709	0.281369	0.0949197	2.96428	0.00303389	0.00717666	1.47385	3R	FlyBase	gene	28883693	28886015	1	CG14526	FlyBase	protein_coding	TRUE
FBgn0027584	256.546	0.643437	0.161668	3.98	6.89157e-05	0.00029143	1.32364	3R	FlyBase	gene	11161207	11163498	1	CG4757	FlyBase	protein_coding	TRUE
FBgn0027585	631.799	0.675327	0.1574	4.29053	1.78251e-05	9.37115e-05	1.27856	2R	FlyBase	gene	8735810	8759590	1	CG8740	FlyBase	protein_coding	TRUE
FBgn0027586	1001.06	0.999894	0.0856782	11.6703	1.80695e-31	7.70156e-29	1.47385	2L	FlyBase	gene	13236494	13239297	1	CG5867	FlyBase	protein_coding	TRUE
FBgn0027587	1640.76	-0.348357	0.0746683	-4.6654	3.08023e-06	1.8043e-05	1.45277	3L	FlyBase	gene	207184	211457	1	CG7028	FlyBase	protein_coding	TRUE
FBgn0027588	6764.88	-0.263526	0.0633903	-4.15719	3.22184e-05	0.000216478	0.875804	X	FlyBase	gene	21600502	21605264	1	CG14476	FlyBase	protein_coding	TRUE
FBgn0027589	13.2094	0.444927	0.214228	2.07689	0.0378117	0.0709319	1.2618	2R	FlyBase	gene	9766364	9806875	1	CG1688	FlyBase	protein_coding	TRUE
FBgn0027590	2800.99	0.543554	0.0954854	5.69253	1.25169e-08	1.83104e-07	1.05204	2R	FlyBase	gene	24766718	24768172	1	GstE12	FlyBase	protein_coding	TRUE
FBgn0027592	1372.01	-0.431342	0.0825073	-5.22793	1.71422e-07	2.00384e-06	0.971456	2L	FlyBase	gene	473013	476170	1	MED15	FlyBase	protein_coding	TRUE
FBgn0027596	300.148	0.434093	0.155772	2.78672	0.00532453	0.013249	1.26949	2R	FlyBase	gene	14901475	14928425	1	CG10249	FlyBase	protein_coding	TRUE
FBgn0027597	550.162	-0.29784	0.111247	-2.67728	0.00742218	0.0173951	1.27856	2L	FlyBase	gene	1750687	1752122	1	CG17712	FlyBase	protein_coding	TRUE
FBgn0027598	2347.25	-0.190979	0.0942542	-2.02621	0.0427434	0.0698048	1.45277	3R	FlyBase	gene	30808617	30827005	1	cindr	FlyBase	protein_coding	TRUE
FBgn0027599	797.222	-0.307033	0.093047	-3.29977	0.000967652	0.00253977	1.5629	2R	FlyBase	gene	24946561	24948378	1	CG2790	FlyBase	protein_coding	TRUE
FBgn0027601	1974.86	0.173796	0.0845166	2.05636	0.0397479	0.0920639	0.971456	X	FlyBase	gene	14933670	14953532	1	pdgy	FlyBase	protein_coding	TRUE
FBgn0027602	1292.89	-0.349512	0.110648	-3.15878	0.00158431	0.00411889	1.45718	X	FlyBase	gene	17413267	17422145	1	CG8611	FlyBase	protein_coding	TRUE
FBgn0027603	3273.91	-0.402661	0.0731512	-5.50451	3.70197e-08	5.66599e-07	0.875804	X	FlyBase	gene	19202103	19208187	1	Ulp1	FlyBase	protein_coding	TRUE
FBgn0027605	1887.67	-0.168382	0.0792833	-2.1238	0.0336867	0.0800986	0.971456	X	FlyBase	gene	17907692	17911097	1	Vps4	FlyBase	protein_coding	TRUE
FBgn0027608	320.935	1.03629	0.155049	6.68365	2.33059e-11	5.49164e-10	1.26949	3R	FlyBase	gene	5758680	5781076	1	CG2082	FlyBase	protein_coding	TRUE
FBgn0027609	545.656	-0.356537	0.0915713	-3.89355	9.87885e-05	0.000411962	1.27856	2L	FlyBase	gene	4442870	4444680	1	morgue	FlyBase	protein_coding	TRUE
FBgn0027610	1642.31	0.488286	0.113744	4.29284	1.76402e-05	8.27052e-05	1.45277	3R	FlyBase	gene	13364938	13369278	1	Dic1	FlyBase	protein_coding	TRUE
FBgn0027615	1618.48	-0.304004	0.0785726	-3.86909	0.000109243	0.00040233	1.45277	3L	FlyBase	gene	10884261	10886471	1	CG6404	FlyBase	protein_coding	TRUE
FBgn0027617	293.806	-0.397921	0.126233	-3.15227	0.00162004	0.0048413	1.23984	3R	FlyBase	gene	24814903	24817007	1	CG5808	FlyBase	protein_coding	TRUE
FBgn0027620	4049.41	-0.5062	0.0963678	-5.2528	1.49808e-07	1.95366e-06	0.875804	3R	FlyBase	gene	31793981	31799799	1	Acf1	FlyBase	protein_coding	TRUE
FBgn0027621	1769.8	0.486158	0.108096	4.49746	6.87702e-06	4.1322e-05	1.26096	X	FlyBase	gene	19495505	19509350	1	Pfrx	FlyBase	protein_coding	TRUE
FBgn0027654	279.04	0.775417	0.133499	5.80842	6.30637e-09	9.47844e-08	1.09856	3R	FlyBase	gene	30517059	30527037	1	jdp	FlyBase	protein_coding	TRUE
FBgn0027660	2853.33	-0.475295	0.0794259	-5.98413	2.17546e-09	4.29055e-08	0.924435	3L	FlyBase	gene	17396031	17421514	1	blot	FlyBase	protein_coding	TRUE
FBgn0027779	4618.31	0.319302	0.0687415	4.64497	3.40123e-06	2.90058e-05	0.924435	2L	FlyBase	gene	16722883	16727826	1	VhaSFD	FlyBase	protein_coding	TRUE
FBgn0027783	1693.2	-0.646089	0.108892	-5.93331	2.96891e-09	4.09579e-08	1.33747	2R	FlyBase	gene	14848621	14852653	1	SMC2	FlyBase	protein_coding	TRUE
FBgn0027784	384.026	-0.256857	0.120522	-2.13121	0.0330715	0.0606419	1.32364	3R	FlyBase	gene	19029968	19031271	1	Prp18	FlyBase	protein_coding	TRUE
FBgn0027785	1527.44	0.282961	0.0721742	3.92053	8.83562e-05	0.000332803	1.45599	3R	FlyBase	gene	19027368	19028015	1	NP15.6	FlyBase	protein_coding	TRUE
FBgn0027790	176.29	0.516098	0.156931	3.28869	0.00100655	0.00320106	1.23984	3L	FlyBase	gene	1810588	1822903	1	GV1	FlyBase	protein_coding	TRUE
FBgn0027791	501.431	-0.466693	0.177193	-2.63381	0.00844337	0.0195567	1.26949	X	FlyBase	gene	1464363	1465996	1	O-fut2	FlyBase	protein_coding	TRUE
FBgn0027836	890.461	-0.2546	0.0925246	-2.75171	0.00592859	0.0127855	1.47385	2R	FlyBase	gene	18168413	18172607	1	Dgp-1	FlyBase	protein_coding	TRUE
FBgn0027841	532.387	-0.372227	0.104738	-3.55389	0.000379574	0.00134298	1.27856	3R	FlyBase	gene	18659618	18661126	1	CstF-64	FlyBase	protein_coding	TRUE
FBgn0027843	1688.44	0.676393	0.0870753	7.76791	7.97893e-15	3.31452e-13	1.45277	3L	FlyBase	gene	12177601	12183347	1	CAH2	FlyBase	protein_coding	TRUE
FBgn0027844	229.73	0.59433	0.17163	3.46286	0.000534474	0.00181259	1.26949	2L	FlyBase	gene	13803626	13809994	1	CAH1	FlyBase	protein_coding	TRUE
FBgn0027865	1245.69	-0.178199	0.0944551	-1.8866	0.059214	0.0862889	1.5629	3R	FlyBase	gene	25872900	25881427	1	Tsp96F	FlyBase	protein_coding	TRUE
FBgn0027866	2091.34	-0.217509	0.0728004	-2.98775	0.00281042	0.00679076	1.45277	3R	FlyBase	gene	4327814	4334071	1	CG9776	FlyBase	protein_coding	TRUE
FBgn0027868	1418.46	-0.414205	0.10013	-4.13669	3.52354e-05	0.000162901	1.33747	2L	FlyBase	gene	10733293	10736071	1	Nup107	FlyBase	protein_coding	TRUE
FBgn0027873	883.748	-0.393294	0.0957445	-4.10775	3.99537e-05	0.000158783	1.5629	3R	FlyBase	gene	29034573	29037062	1	Cpsf100	FlyBase	protein_coding	TRUE
FBgn0027889	1976.18	-0.404739	0.0929065	-4.35641	1.32215e-05	6.44561e-05	1.45599	3R	FlyBase	gene	26864605	26866807	1	ball	FlyBase	protein_coding	TRUE
FBgn0027903	864.591	-0.462341	0.11183	-4.13434	3.55983e-05	0.000151383	1.47385	3L	FlyBase	gene	1775633	1777019	1	CG12018	FlyBase	protein_coding	TRUE
FBgn0027930	534.269	0.297655	0.118412	2.51372	0.0119467	0.0263536	1.26949	3R	FlyBase	gene	4307908	4309835	1	MP1	FlyBase	protein_coding	TRUE
FBgn0027932	9813.48	-0.405748	0.0773987	-5.24232	1.58572e-07	2.0527e-06	0.875804	2L	FlyBase	gene	8415690	8431297	1	Akap200	FlyBase	protein_coding	TRUE
FBgn0027934	36.0684	0.48273	0.223386	2.16096	0.0306983	0.0552765	1.36988	3R	FlyBase	gene	7526369	7528068	1	alpha-Est4aPsi	FlyBase	pseudogene	TRUE
FBgn0027945	1467	0.404012	0.0869775	4.64502	3.40037e-06	1.96858e-05	1.45277	3L	FlyBase	gene	21280491	21281506	1	ppl	FlyBase	protein_coding	TRUE
FBgn0027948	6098.31	-0.215984	0.0619448	-3.48672	0.000488983	0.0023215	0.875804	3R	FlyBase	gene	16050801	16060675	1	msps	FlyBase	protein_coding	TRUE
FBgn0027949	1259.14	-0.371293	0.123107	-3.01603	0.00256111	0.0058991	1.5629	2L	FlyBase	gene	19577701	19579131	1	msb1l	FlyBase	protein_coding	TRUE
FBgn0027950	731.821	-0.290548	0.0894245	-3.24908	0.00115777	0.00295205	1.5629	3R	FlyBase	gene	9559760	9561533	1	MBD-like	FlyBase	protein_coding	TRUE
FBgn0027951	3833.3	-0.45892	0.0635377	-7.22279	5.09313e-13	1.96203e-11	1.05204	3R	FlyBase	gene	5638655	5648738	1	MTA1-like	FlyBase	protein_coding	TRUE
FBgn0028292	994.203	-0.418491	0.100308	-4.17207	3.01841e-05	0.000132655	1.45718	X	FlyBase	gene	9256168	9259202	1	ric8a	FlyBase	protein_coding	TRUE
FBgn0028327	6416.58	-0.20593	0.0886447	-2.3231	0.020174	0.0524338	0.95772	X	FlyBase	gene	9551140	9553750	1	l(1)G0320	FlyBase	protein_coding	TRUE
FBgn0028331	8019.55	-0.14482	0.0542374	-2.6701	0.00758276	0.0227248	0.95772	X	FlyBase	gene	10348680	10366273	1	l(1)G0289	FlyBase	protein_coding	TRUE
FBgn0028341	2471.35	-0.237852	0.0642238	-3.70349	0.000212658	0.000774269	1.33747	X	FlyBase	gene	9626294	9659145	1	l(1)G0232	FlyBase	protein_coding	TRUE
FBgn0028343	3298.55	-0.460171	0.0988017	-4.65752	3.20039e-06	2.8858e-05	0.875804	X	FlyBase	gene	17571854	17579229	1	l(1)G0222	FlyBase	protein_coding	TRUE
FBgn0028360	3042.29	-0.222849	0.0597219	-3.73145	0.000190382	0.00103053	0.866352	X	FlyBase	gene	6654541	6659709	1	l(1)G0148	FlyBase	protein_coding	TRUE
FBgn0028369	314.082	-0.595229	0.115337	-5.1608	2.45896e-07	2.09753e-06	1.32364	X	FlyBase	gene	2740384	3134532	1	kirre	FlyBase	protein_coding	TRUE
FBgn0028371	1135.89	0.468332	0.138623	3.37847	0.000728914	0.00210958	1.45718	2R	FlyBase	gene	22717321	22740459	1	jbug	FlyBase	protein_coding	TRUE
FBgn0028374	24.4809	0.840577	0.227084	3.70161	0.000214236	0.00081147	1.27574	3R	FlyBase	gene	12526188	12529076	1	Hug	FlyBase	protein_coding	TRUE
FBgn0028375	995.2	-0.329742	0.0945676	-3.48684	0.000488768	0.00140794	1.55818	2L	FlyBase	gene	16296051	16299858	1	heix	FlyBase	protein_coding	TRUE
FBgn0028377+FBgn0001099	467.281	-0.271718	0.112246	-2.42074	0.015489	0.0289722	1.47385	3L	FlyBase	gene	15509445	15511047	1	FBgn0028377+FBgn0001099	FlyBase	protein_coding	TRUE
FBgn0028380	959.342	-0.292661	0.0947827	-3.0877	0.00201712	0.00478573	1.5629	3L	FlyBase	gene	19294564	19298830	1	fal	FlyBase	protein_coding	TRUE
FBgn0028381	552.391	0.588268	0.119	4.94342	7.67657e-07	5.92263e-06	1.27856	3R	FlyBase	gene	16499058	16501050	1	Decay	FlyBase	protein_coding	TRUE
FBgn0028387	1234.48	-0.523662	0.0822766	-6.36466	1.95723e-10	3.11924e-09	1.53753	2L	FlyBase	gene	7412417	7422736	1	chm	FlyBase	protein_coding	TRUE
FBgn0028394	542.871	0.273291	0.0943882	2.8954	0.00378681	0.00822524	1.5629	2L	FlyBase	gene	8529141	8541439	1	CG17834	FlyBase	protein_coding	TRUE
FBgn0028396	133.942	1.09208	0.181943	6.00232	1.9452e-09	2.71802e-08	1.36988	3R	FlyBase	gene	20871036	20871700	1	TotA	FlyBase	protein_coding	TRUE
FBgn0028399	1471.95	0.342866	0.0777135	4.41192	1.02457e-05	5.84546e-05	1.26096	3L	FlyBase	gene	16412722	16415386	1	TMS1	FlyBase	protein_coding	TRUE
FBgn0028400	204.012	1.0312	0.171482	6.01347	1.81598e-09	2.79586e-08	1.23984	3R	FlyBase	gene	7266065	7270809	1	Syt4	FlyBase	protein_coding	TRUE
FBgn0028407	9.20518	0.435136	0.196461	2.21488	0.0267684	0.0522581	1.27574	2R	FlyBase	gene	12055089	12062866	1	Drep-3	FlyBase	protein_coding	TRUE
FBgn0028408	4651.77	-0.512342	0.0721798	-7.09814	1.2645e-12	4.76421e-11	0.95772	2R	FlyBase	gene	9291856	9302821	1	Drep-2	FlyBase	protein_coding	TRUE
FBgn0028421	1813.52	-0.314751	0.105311	-2.98877	0.00280103	0.00675653	1.45599	X	FlyBase	gene	11334187	11340084	1	Kap3	FlyBase	protein_coding	TRUE
FBgn0028422	47.7565	0.721994	0.20598	3.50517	0.000456313	0.00158136	1.27574	3R	FlyBase	gene	20648595	20652450	1	GluRIID	FlyBase	protein_coding	TRUE
FBgn0028424	70.5193	0.460654	0.191405	2.4067	0.0160975	0.0338214	1.27574	2R	FlyBase	gene	16289320	16291333	1	JhI-26	FlyBase	protein_coding	TRUE
FBgn0028425	2375.65	-0.244684	0.0772688	-3.16666	0.00154198	0.00402869	1.45599	2L	FlyBase	gene	12051755	12056042	1	JhI-21	FlyBase	protein_coding	TRUE
FBgn0028426	640.95	0.206804	0.107542	1.923	0.0544796	0.0804639	1.5629	2R	FlyBase	gene	10307030	10309794	1	JhI-1	FlyBase	protein_coding	TRUE
FBgn0028467	1609.16	-0.223105	0.0962921	-2.31696	0.0205061	0.0525057	0.971456	2L	FlyBase	gene	6658517	6662033	1	CG11070	FlyBase	protein_coding	TRUE
FBgn0028468	919.881	-0.318177	0.0917041	-3.46961	0.000521222	0.00158136	1.45718	3R	FlyBase	gene	21108446	21110834	1	rtet	FlyBase	protein_coding	TRUE
FBgn0028471	2324.5	-0.418702	0.0744878	-5.62109	1.89759e-08	2.2508e-07	1.26096	3R	FlyBase	gene	24314660	24318419	1	Nab2	FlyBase	protein_coding	TRUE
FBgn0028473	12639.6	0.513921	0.0703087	7.30949	2.68151e-13	1.294e-11	0.875804	2R	FlyBase	gene	9396265	9398734	1	Non1	FlyBase	protein_coding	TRUE
FBgn0028474	2155.92	-0.505499	0.135413	-3.73301	0.000189204	0.000697728	1.33747	X	FlyBase	gene	5666052	5670652	1	CG4119	FlyBase	protein_coding	TRUE
FBgn0028475	1727.6	-0.327414	0.0699203	-4.68267	2.83158e-06	1.90042e-05	1.26096	3R	FlyBase	gene	23754623	23758557	1	Hrd3	FlyBase	protein_coding	TRUE
FBgn0028476	2765.5	-0.534507	0.0668372	-7.99714	1.27339e-15	1.0252e-13	0.875804	3R	FlyBase	gene	29229161	29235302	1	CG15817	FlyBase	protein_coding	TRUE
FBgn0028479	6108.45	-0.190686	0.0706636	-2.6985	0.0069653	0.0230232	0.866352	2L	FlyBase	gene	9573563	9576769	1	Mtpalpha	FlyBase	protein_coding	TRUE
FBgn0028480	3731.1	0.310991	0.0846604	3.67339	0.000239353	0.00115786	0.95772	X	FlyBase	gene	10368052	10383580	1	CG17841	FlyBase	protein_coding	TRUE
FBgn0028481	56.9532	0.698448	0.217687	3.20849	0.00133433	0.0039787	1.27856	2L	FlyBase	gene	922793	958098	1	CG4341	FlyBase	protein_coding	TRUE
FBgn0028482	208.293	0.896982	0.176379	5.08554	3.66578e-07	3.15287e-06	1.23984	2L	FlyBase	gene	4324554	4331830	1	CG16857	FlyBase	protein_coding	TRUE
FBgn0028484	1391.41	-0.329223	0.0750917	-4.38429	1.16366e-05	6.53696e-05	1.26096	3L	FlyBase	gene	4108186	4114157	1	Ack	FlyBase	protein_coding	TRUE
FBgn0028490	3525.13	0.451126	0.119963	3.76053	0.000169552	0.000783708	1.05204	2L	FlyBase	gene	11523021	11528205	1	CG31705	FlyBase	protein_coding	TRUE
FBgn0028491	2309.42	0.800277	0.105701	7.57116	3.69911e-14	1.43694e-12	1.33747	X	FlyBase	gene	3868973	3880379	1	CG2930	FlyBase	protein_coding	TRUE
FBgn0028496	118.589	0.731627	0.179449	4.07709	4.56037e-05	0.000203496	1.33583	2R	FlyBase	gene	18456602	18498026	1	CG30116	FlyBase	protein_coding	TRUE
FBgn0028497	1096.92	-0.166216	0.0816085	-2.03675	0.0416755	0.0681202	1.45718	2R	FlyBase	gene	23389009	23396680	1	CG3530	FlyBase	protein_coding	TRUE
FBgn0028500	1487.3	-0.193077	0.0743317	-2.59751	0.00939028	0.019037	1.45599	3L	FlyBase	gene	22257749	22262921	1	Rich	FlyBase	protein_coding	TRUE
FBgn0028518	294.4	0.481641	0.126241	3.81525	0.000136046	0.000559991	1.23984	2L	FlyBase	gene	15630002	15634987	1	CG18480	FlyBase	protein_coding	TRUE
FBgn0028526	1913.4	0.472226	0.130532	3.61771	0.000297221	0.00109791	1.26096	2L	FlyBase	gene	14108057	14109447	1	CG15293	FlyBase	protein_coding	TRUE
FBgn0028527	318.584	0.40876	0.146785	2.78476	0.00535682	0.0133081	1.26949	2L	FlyBase	gene	13665525	13672967	1	CG18507	FlyBase	protein_coding	TRUE
FBgn0028533	2568.78	-0.368463	0.107589	-3.42474	0.000615393	0.00262107	0.95772	2L	FlyBase	gene	13847925	13849223	1	CG7953	FlyBase	protein_coding	TRUE
FBgn0028534	1974.37	-0.53682	0.102498	-5.23739	1.62864e-07	1.51397e-06	1.26096	2L	FlyBase	gene	13846752	13847799	1	CG7916	FlyBase	protein_coding	TRUE
FBgn0028540	411.554	0.733859	0.112596	6.51761	7.14346e-11	1.2533e-09	1.5629	2L	FlyBase	gene	13774340	13780165	1	CG9008	FlyBase	protein_coding	TRUE
FBgn0028542	50.1667	0.534163	0.205396	2.60065	0.00930465	0.0205301	1.32364	2L	FlyBase	gene	13968280	13969976	1	NimB4	FlyBase	protein_coding	TRUE
FBgn0028543	728.787	0.450661	0.122626	3.67509	0.000237767	0.000791507	1.45718	2L	FlyBase	gene	13965012	13967018	1	NimB2	FlyBase	protein_coding	TRUE
FBgn0028544	7.33481	0.400263	0.177178	2.2591	0.0238769	0.0467346	1.30031	2L	FlyBase	gene	13944756	13947476	1	CG16884	FlyBase	protein_coding	TRUE
FBgn0028550	545.747	0.694572	0.131472	5.28303	1.27064e-07	1.20178e-06	1.26949	X	FlyBase	gene	1242740	1275284	1	Atf3	FlyBase	protein_coding	TRUE
FBgn0028554	3138.48	-0.538774	0.0699737	-7.69967	1.3642e-14	8.66997e-13	0.866352	2L	FlyBase	gene	6914301	6920210	1	x16	FlyBase	protein_coding	TRUE
FBgn0028562	39.4597	0.612909	0.216604	2.82962	0.00466031	0.0110469	1.36988	2R	FlyBase	gene	8087396	8089297	1	sut2	FlyBase	protein_coding	TRUE
FBgn0028563	2358.91	-0.327173	0.0752443	-4.34814	1.37297e-05	6.65352e-05	1.45277	2R	FlyBase	gene	8082976	8087151	1	sut1	FlyBase	protein_coding	TRUE
FBgn0028572+FBgn0262213	449.981	0.28263	0.129725	2.17869	0.0293548	0.0505087	1.45718	2L	FlyBase	gene	5060815	5070750	1	FBgn0028572+FBgn0262213	FlyBase	protein_coding	TRUE
FBgn0028579	1441.55	-0.268331	0.0831749	-3.22611	0.00125485	0.00381603	1.26096	2R	FlyBase	gene	6741899	6746141	1	phtf	FlyBase	protein_coding	TRUE
FBgn0028622	288.646	0.570989	0.134157	4.25612	2.08004e-05	0.000110249	1.23984	2R	FlyBase	gene	20563034	20583591	1	qsm	FlyBase	protein_coding	TRUE
FBgn0028645	40.371	0.658952	0.207491	3.17581	0.00149421	0.00412989	1.36988	2L	FlyBase	gene	15905134	15962435	1	beat-Ib	FlyBase	protein_coding	TRUE
FBgn0028647	943.451	-0.190964	0.103953	-1.83703	0.0662059	0.0993759	1.47385	3R	FlyBase	gene	25335257	25340088	1	CG11902	FlyBase	protein_coding	TRUE
FBgn0028648	499.79	-0.226823	0.109651	-2.0686	0.0385837	0.0630791	1.47385	3L	FlyBase	gene	7243080	7243933	1	mRpL50	FlyBase	protein_coding	TRUE
FBgn0028663	3081.02	0.218574	0.0687531	3.17912	0.00147725	0.00577372	0.924435	3L	FlyBase	gene	21539862	21541215	1	VhaM9.7-b	FlyBase	protein_coding	TRUE
FBgn0028665	6596.21	0.153285	0.0603974	2.53794	0.0111507	0.0315936	0.95772	X	FlyBase	gene	3880748	3882967	1	VhaAC39-1	FlyBase	protein_coding	TRUE
FBgn0028670	7383.1	0.169178	0.0708844	2.38668	0.0170013	0.0493635	0.866352	3R	FlyBase	gene	18390323	18399169	1	Vha100-2	FlyBase	protein_coding	TRUE
FBgn0028675	82.7014	-0.39094	0.178949	-2.18464	0.0289149	0.0525057	1.36988	2L	FlyBase	gene	10182557	10199117	1	Sur	FlyBase	protein_coding	TRUE
FBgn0028683	571.547	-0.337424	0.122773	-2.74836	0.00598935	0.0128958	1.47385	2R	FlyBase	gene	12633589	12634172	1	spt4	FlyBase	protein_coding	TRUE
FBgn0028684	3740.26	-0.327026	0.0660694	-4.94974	7.43121e-07	7.44674e-06	0.95772	3R	FlyBase	gene	23752876	23754623	1	Rpt5	FlyBase	protein_coding	TRUE
FBgn0028685	3676.54	-0.287065	0.0582264	-4.93016	8.21639e-07	8.11275e-06	0.95772	X	FlyBase	gene	6289470	6291245	1	Rpt4	FlyBase	protein_coding	TRUE
FBgn0028686	3562.67	-0.269692	0.0638316	-4.22505	2.38891e-05	0.000160438	0.924435	X	FlyBase	gene	11125101	11126785	1	Rpt3	FlyBase	protein_coding	TRUE
FBgn0028687	3993.89	-0.316651	0.0575505	-5.50214	3.75202e-08	4.85117e-07	1.05204	2R	FlyBase	gene	7652440	7653954	1	Rpt1	FlyBase	protein_coding	TRUE
FBgn0028688	2971.9	-0.357749	0.0640187	-5.58819	2.29448e-08	3.52536e-07	0.924435	3R	FlyBase	gene	22460662	22462054	1	Rpn7	FlyBase	protein_coding	TRUE
FBgn0028689	5793.61	-0.295993	0.0532313	-5.5605	2.68999e-08	3.61686e-07	1.05204	2R	FlyBase	gene	14750166	14752910	1	Rpn6	FlyBase	protein_coding	TRUE
FBgn0028690	5814.28	-0.312345	0.0565219	-5.52609	3.27444e-08	4.67827e-07	0.95772	3R	FlyBase	gene	5789493	5791569	1	Rpn5	FlyBase	protein_coding	TRUE
FBgn0028691	3368.79	-0.25377	0.0811074	-3.12881	0.00175515	0.0066885	0.924435	3R	FlyBase	gene	23731375	23733462	1	Rpn9	FlyBase	protein_coding	TRUE
FBgn0028692	6630.51	-0.502869	0.0818214	-6.14593	7.94953e-10	1.74256e-08	0.924435	3R	FlyBase	gene	29153524	29157255	1	Rpn2	FlyBase	protein_coding	TRUE
FBgn0028693	2830.28	-0.274815	0.0728558	-3.77203	0.000161923	0.000752149	1.05204	3L	FlyBase	gene	16583028	16584022	1	Rpn12	FlyBase	protein_coding	TRUE
FBgn0028694	4083.39	-0.274693	0.0820123	-3.34941	0.000809837	0.00342193	0.924435	2L	FlyBase	gene	5058404	5059790	1	Rpn11	FlyBase	protein_coding	TRUE
FBgn0028695	6274.41	-0.37577	0.0627883	-5.98472	2.16767e-09	4.15954e-08	0.95772	3L	FlyBase	gene	19915051	19918160	1	Rpn1	FlyBase	protein_coding	TRUE
FBgn0028697	27024.5	0.2029	0.052197	3.88719	0.00010141	0.000500435	1.05204	3L	FlyBase	gene	27267255	27268445	1	RpL15	FlyBase	protein_coding	TRUE
FBgn0028699	273.596	0.910382	0.128383	7.09116	1.32995e-12	3.96376e-11	1.23984	3L	FlyBase	gene	4910368	4920198	1	Rh50	FlyBase	protein_coding	TRUE
FBgn0028700	768.375	-0.368461	0.12944	-2.84659	0.00441906	0.0100121	1.45718	2L	FlyBase	gene	11128932	11130645	1	RfC38	FlyBase	protein_coding	TRUE
FBgn0028703	2179.66	-0.128399	0.0690342	-1.85994	0.0628947	0.096164	1.45599	2L	FlyBase	gene	6677835	6684364	1	Nhe3	FlyBase	protein_coding	TRUE
FBgn0028704	327.047	1.13487	0.138863	8.17261	3.01792e-16	1.95334e-14	1.27856	2L	FlyBase	gene	9711512	9746495	1	Nckx30C	FlyBase	protein_coding	TRUE
FBgn0028707	86.0638	0.366477	0.176339	2.07825	0.0376864	0.0678762	1.32364	2L	FlyBase	gene	12096525	12097687	1	Mt2	FlyBase	protein_coding	TRUE
FBgn0028708	793.717	-0.25536	0.0950914	-2.68542	0.00724385	0.0145924	1.53753	3R	FlyBase	gene	9048645	9052231	1	Mst85C	FlyBase	protein_coding	TRUE
FBgn0028734	5839.44	-0.588479	0.0936619	-6.28301	3.32082e-10	7.66716e-09	0.95772	3R	FlyBase	gene	10101420	10110121	1	Fmr1	FlyBase	protein_coding	TRUE
FBgn0028737	12212.1	0.160618	0.0745626	2.15414	0.0312292	0.0827847	0.866352	2R	FlyBase	gene	16868222	16869280	1	Ef1beta	FlyBase	protein_coding	TRUE
FBgn0028740	8.27711	0.419792	0.205431	2.04347	0.0410059	0.0739932	1.30031	2R	FlyBase	gene	17770405	17772552	1	CG6362	FlyBase	protein_coding	TRUE
FBgn0028744	2143.81	-0.177772	0.0908213	-1.95738	0.050303	0.0901725	1.26096	2R	FlyBase	gene	17789679	17792448	1	CG5033	FlyBase	protein_coding	TRUE
FBgn0028833	2239.12	0.159637	0.0649758	2.45687	0.0140153	0.037963	0.971456	3R	FlyBase	gene	26054237	26055438	1	Dak1	FlyBase	protein_coding	TRUE
FBgn0028836	1058.3	-0.294581	0.0744428	-3.95714	7.58526e-05	0.000276062	1.55818	2R	FlyBase	gene	8421033	8428577	1	CSN7	FlyBase	protein_coding	TRUE
FBgn0028837	1057.98	-0.22992	0.0939514	-2.44722	0.0143961	0.0274827	1.45718	3R	FlyBase	gene	22580773	22582033	1	CSN6	FlyBase	protein_coding	TRUE
FBgn0028841	40.2989	0.690596	0.212584	3.24858	0.00115981	0.00331747	1.36988	2L	FlyBase	gene	16365903	16367039	1	jhamt	FlyBase	protein_coding	TRUE
FBgn0028863	128.611	0.989074	0.190626	5.18855	2.11938e-07	1.78524e-06	1.36988	2L	FlyBase	gene	15644183	15718272	1	CG4587	FlyBase	protein_coding	TRUE
FBgn0028872	132.495	0.45426	0.177093	2.56509	0.010315	0.0230793	1.27856	2L	FlyBase	gene	14029262	14031539	1	CG18095	FlyBase	protein_coding	TRUE
FBgn0028875	83.1487	0.996968	0.188022	5.30241	1.14282e-07	1.05407e-06	1.32364	2L	FlyBase	gene	14040170	14094401	1	nAChRalpha5	FlyBase	protein_coding	TRUE
FBgn0028879	56.71	1.00854	0.208695	4.83261	1.34757e-06	9.13639e-06	1.36988	2L	FlyBase	gene	15074776	15096915	1	CG15270	FlyBase	protein_coding	TRUE
FBgn0028886	344.538	0.47754	0.124123	3.84731	0.000119424	0.000555196	1.09856	2L	FlyBase	gene	14844993	14851749	1	CG15279	FlyBase	protein_coding	TRUE
FBgn0028888	24.7602	0.80914	0.227027	3.56407	0.000365143	0.00131598	1.2618	2L	FlyBase	gene	15161882	15200459	1	CG4168	FlyBase	protein_coding	TRUE
FBgn0028895	297.64	-0.319032	0.117915	-2.70561	0.00681798	0.0166224	1.23984	2L	FlyBase	gene	16299943	16301765	1	CG17328	FlyBase	protein_coding	TRUE
FBgn0028899	31.0686	0.905992	0.219716	4.12347	3.73209e-05	0.000170921	1.33583	2L	FlyBase	gene	16330560	16337885	1	CG31817	FlyBase	protein_coding	TRUE
FBgn0028906	15.8666	0.623194	0.225714	2.76098	0.00576277	0.0140825	1.27574	2L	FlyBase	gene	14134491	14160587	1	CG17341	FlyBase	protein_coding	TRUE
FBgn0028916	1811.06	-0.356141	0.0889253	-4.00494	6.20336e-05	0.000246601	1.45277	2L	FlyBase	gene	14334158	14345795	1	CG33090	FlyBase	protein_coding	TRUE
FBgn0028919	327.407	-0.327675	0.112373	-2.91597	0.00354588	0.0095057	1.23984	2L	FlyBase	gene	13811522	13813316	1	CG16865	FlyBase	protein_coding	TRUE
FBgn0028920	3565.06	-0.679729	0.107699	-6.31137	2.76574e-10	6.49167e-09	0.95772	2L	FlyBase	gene	13843915	13845325	1	CG8997	FlyBase	protein_coding	TRUE
FBgn0028931	130.817	-0.375883	0.163879	-2.29366	0.02181	0.0439084	1.27856	2L	FlyBase	gene	13790959	13793264	1	CG16863	FlyBase	protein_coding	TRUE
FBgn0028938	16.0714	0.595904	0.187771	3.17358	0.00150573	0.0044693	1.2618	2L	FlyBase	gene	13920707	13923553	1	CG16886	FlyBase	protein_coding	TRUE
FBgn0028940	250.175	0.601648	0.14756	4.07732	4.55581e-05	0.000204852	1.32364	2L	FlyBase	gene	13977302	13979569	1	Cyp28a5	FlyBase	protein_coding	TRUE
FBgn0028945	128.02	-0.668901	0.163216	-4.09825	4.16281e-05	0.00019504	1.27856	2L	FlyBase	gene	15628678	15629552	1	CG7631	FlyBase	protein_coding	TRUE
FBgn0028949	10.4279	0.610447	0.192895	3.16466	0.00155266	0.00453218	1.27856	2L	FlyBase	gene	15613905	15614828	1	CG15254	FlyBase	protein_coding	TRUE
FBgn0028950	1409.3	0.3988	0.108956	3.66019	0.000252031	0.000832951	1.45599	2L	FlyBase	gene	15610171	15611719	1	CG15255	FlyBase	protein_coding	TRUE
FBgn0028952	368.33	-0.329391	0.119085	-2.76602	0.00567457	0.013951	1.26949	2L	FlyBase	gene	2045494	2048054	1	Kebab	FlyBase	protein_coding	TRUE
FBgn0028953	5005.46	-0.464828	0.0945009	-4.91877	8.7091e-07	7.87919e-06	1.05204	2R	FlyBase	gene	17457663	17465795	1	CG14478	FlyBase	protein_coding	TRUE
FBgn0028956	147.335	0.287975	0.15071	1.91078	0.0560326	0.0998816	1.23984	2R	FlyBase	gene	17448533	17452598	1	mthl3	FlyBase	protein_coding	TRUE
FBgn0028965	839.806	-0.426554	0.0911334	-4.68054	2.86118e-06	1.58451e-05	1.5629	2L	FlyBase	gene	13019575	13021312	1	A16	FlyBase	protein_coding	TRUE
FBgn0028968	2205.86	-0.258422	0.0804409	-3.21257	0.00131551	0.00352064	1.45277	3R	FlyBase	gene	31572143	31575707	1	gammaCOP	FlyBase	protein_coding	TRUE
FBgn0028970	366.354	0.312642	0.114252	2.73642	0.00621108	0.0170156	1.09856	2L	FlyBase	gene	2879112	2880708	1	betaggt-II	FlyBase	protein_coding	TRUE
FBgn0028974	1125.78	-0.441153	0.109105	-4.04339	5.2685e-05	0.000213443	1.45718	X	FlyBase	gene	17154110	17159306	1	xmas-2	FlyBase	protein_coding	TRUE
FBgn0028980	801.06	-0.364918	0.118906	-3.06895	0.00214815	0.00532978	1.47385	3L	FlyBase	gene	6055136	6057002	1	tan	FlyBase	protein_coding	TRUE
FBgn0028983	361.896	0.657658	0.137271	4.79093	1.66006e-06	1.17579e-05	1.26949	2R	FlyBase	gene	18126347	18128210	1	Spn55B	FlyBase	protein_coding	TRUE
FBgn0028988	260.672	0.372167	0.121407	3.06544	0.00217349	0.00624571	1.23984	2R	FlyBase	gene	6883280	6884873	1	Spn42Dd	FlyBase	protein_coding	TRUE
FBgn0028992	706.926	-0.270263	0.101955	-2.6508	0.00803015	0.015698	1.5629	3R	FlyBase	gene	17391594	17393020	1	sds22	FlyBase	protein_coding	TRUE
FBgn0028993	84.004	0.716433	0.186177	3.84812	0.000119025	0.0004564	1.36988	3L	FlyBase	gene	24724162	24758036	1	scro	FlyBase	protein_coding	TRUE
FBgn0028996	150.867	1.25058	0.155674	8.03337	9.48305e-16	5.67225e-14	1.26949	4	FlyBase	gene	598555	607649	1	onecut	FlyBase	protein_coding	TRUE
FBgn0028997	493.623	-0.28433	0.121082	-2.34825	0.018862	0.0342034	1.47385	3R	FlyBase	gene	9679939	9681502	1	nmdyn-D7	FlyBase	protein_coding	TRUE
FBgn0029003	38.5677	0.681466	0.217423	3.13429	0.00172269	0.00467689	1.36988	X	FlyBase	gene	6008183	6013181	1	mab-21	FlyBase	protein_coding	TRUE
FBgn0029006	2640.03	-0.342081	0.0909889	-3.75959	0.000170193	0.000880085	0.924435	2R	FlyBase	gene	17592791	17604461	1	Smurf	FlyBase	protein_coding	TRUE
FBgn0029079	755.748	-0.249431	0.116416	-2.14258	0.0321469	0.0514218	1.5629	2R	FlyBase	gene	17590964	17591881	1	icln	FlyBase	protein_coding	TRUE
FBgn0029088	1350.67	-0.183749	0.0781901	-2.35003	0.018772	0.0344873	1.45277	3R	FlyBase	gene	5849697	5856311	1	disp	FlyBase	protein_coding	TRUE
FBgn0029091	463.003	0.678824	0.133129	5.09899	3.41469e-07	2.41363e-06	1.5629	3L	FlyBase	gene	21962401	21969964	1	CS-2	FlyBase	protein_coding	TRUE
FBgn0029092	7556.04	-0.207596	0.0683189	-3.03864	0.00237652	0.00775429	1.05204	2R	FlyBase	gene	9434669	9444937	1	ced-6	FlyBase	protein_coding	TRUE
FBgn0029094	2141.09	-0.440084	0.101078	-4.35389	1.33743e-05	6.51011e-05	1.45599	3L	FlyBase	gene	19618894	19620398	1	asf1	FlyBase	protein_coding	TRUE
FBgn0029105	42.8055	0.717633	0.217783	3.29517	0.000983608	0.00293597	1.33583	2R	FlyBase	gene	23957842	23961631	1	alpha-catenin-related	FlyBase	protein_coding	TRUE
FBgn0029113	3747.98	-0.307495	0.0672392	-4.57316	4.80433e-06	4.19248e-05	0.866352	3L	FlyBase	gene	8125327	8127818	1	Uba2	FlyBase	protein_coding	TRUE
FBgn0029114	845.745	-0.461199	0.0880036	-5.24069	1.59981e-07	1.28876e-06	1.47385	3L	FlyBase	gene	15235619	15242832	1	Tollo	FlyBase	protein_coding	TRUE
FBgn0029123	49.2843	0.530754	0.221618	2.39491	0.0166246	0.0347468	1.27574	2L	FlyBase	gene	8825645	8829670	1	SoxN	FlyBase	protein_coding	TRUE
FBgn0029131	1430.44	-0.342562	0.0765885	-4.47276	7.72157e-06	4.34566e-05	1.33747	2R	FlyBase	gene	6648654	6652842	1	Debcl	FlyBase	protein_coding	TRUE
FBgn0029134	4850.74	-0.200929	0.0678488	-2.96142	0.00306223	0.00964665	1.05204	2R	FlyBase	gene	10819978	10821178	1	Prosbeta5	FlyBase	protein_coding	TRUE
FBgn0029152	3573.05	-0.320711	0.0734962	-4.36364	1.27914e-05	8.27745e-05	1.05204	3L	FlyBase	gene	21529959	21533713	1	Mkrn1	FlyBase	protein_coding	TRUE
FBgn0029157	3650.27	-0.463366	0.0985776	-4.70051	2.59509e-06	2.2956e-05	0.924435	3R	FlyBase	gene	24938710	24944956	1	ssh	FlyBase	protein_coding	TRUE
FBgn0029158	531.64	0.229336	0.111894	2.04957	0.040406	0.0741257	1.27856	3L	FlyBase	gene	20430605	20432361	1	Las	FlyBase	protein_coding	TRUE
FBgn0029167	562.823	0.65679	0.126825	5.17873	2.23406e-07	1.75742e-06	1.47385	3L	FlyBase	gene	13846054	13860001	1	Hml	FlyBase	protein_coding	TRUE
FBgn0029172	7325.18	1.2242	0.0917112	13.3484	1.21009e-40	4.36543e-37	0.95772	3L	FlyBase	gene	11023535	11024846	1	Fad2	FlyBase	protein_coding	TRUE
FBgn0029173	878.009	-0.363356	0.117827	-3.0838	0.00204378	0.00491714	1.53753	2L	FlyBase	gene	8464488	8466694	1	fu2	FlyBase	protein_coding	TRUE
FBgn0029174	4696.48	-0.199949	0.0601356	-3.32497	0.000884272	0.00389772	0.866352	2L	FlyBase	gene	9888005	9890119	1	FKBP59	FlyBase	protein_coding	TRUE
FBgn0029502	874.053	0.194565	0.0894314	2.17558	0.0295869	0.0503872	1.47385	X	FlyBase	gene	6771225	6773039	1	COQ7	FlyBase	protein_coding	TRUE
FBgn0029504	1365.23	0.205681	0.0861133	2.38849	0.0169176	0.0356636	1.26096	X	FlyBase	gene	7682338	7709385	1	CHES-1-like	FlyBase	protein_coding	TRUE
FBgn0029506	4096.04	0.486974	0.0813227	5.98817	2.12212e-09	3.76716e-08	1.05204	2R	FlyBase	gene	7012254	7018362	1	Tsp42Ee	FlyBase	protein_coding	TRUE
FBgn0029507	652.553	0.719396	0.100556	7.15421	8.41549e-13	2.28692e-11	1.45718	2R	FlyBase	gene	7009498	7011739	1	Tsp42Ed	FlyBase	protein_coding	TRUE
FBgn0029512	2180.55	-0.361122	0.0855896	-4.21923	2.45138e-05	0.000110485	1.45599	3R	FlyBase	gene	12432533	12433822	1	Aos1	FlyBase	protein_coding	TRUE
FBgn0029514	385.511	-0.286297	0.129468	-2.21134	0.0270126	0.0528516	1.26949	3L	FlyBase	gene	1351116	1352853	1	CG9166	FlyBase	protein_coding	TRUE
FBgn0029568	2871.07	-0.510183	0.224203	-2.27553	0.0228739	0.0635574	0.866352	X	FlyBase	gene	1203777	1205433	1	CG11381	FlyBase	protein_coding	TRUE
FBgn0029588	143.656	0.421393	0.159565	2.64089	0.0082688	0.0192096	1.26949	X	FlyBase	gene	1692824	1693843	1	CG14798	FlyBase	protein_coding	TRUE
FBgn0029608	410.832	0.670437	0.121695	5.50918	3.60503e-08	3.948e-07	1.27856	X	FlyBase	gene	2252332	2254197	1	CG3091	FlyBase	protein_coding	TRUE
FBgn0029639	81.4707	0.4515	0.185375	2.4356	0.0148669	0.0304452	1.33583	X	FlyBase	gene	2885186	2885914	1	CG14419	FlyBase	protein_coding	TRUE
FBgn0029663	40.9369	0.879658	0.208903	4.21085	2.54414e-05	0.000128368	1.27574	X	FlyBase	gene	3476463	3482322	1	CG10804	FlyBase	protein_coding	TRUE
FBgn0029664	793.857	-0.243705	0.101353	-2.40453	0.0161935	0.030412	1.45718	X	FlyBase	gene	3482965	3484555	1	CG10802	FlyBase	protein_coding	TRUE
FBgn0029666	1619.23	-0.271368	0.0939479	-2.88849	0.00387096	0.00891809	1.45599	X	FlyBase	gene	3485650	3490915	1	CG10803	FlyBase	protein_coding	TRUE
FBgn0029676	1664.98	-0.271814	0.0796248	-3.41369	0.000640906	0.00188749	1.45599	X	FlyBase	gene	3789969	3792477	1	HIP-R	FlyBase	protein_coding	TRUE
FBgn0029685	2003.73	-0.385769	0.0992783	-3.88573	0.000102023	0.000407656	1.33747	X	FlyBase	gene	3932000	3936469	1	CG2938	FlyBase	protein_coding	TRUE
FBgn0029687	7167.63	-0.218339	0.0516577	-4.22665	2.37195e-05	0.000154596	0.95772	X	FlyBase	gene	3948975	3955442	1	Vap-33A	FlyBase	protein_coding	TRUE
FBgn0029697	4335.94	-0.555372	0.227238	-2.44402	0.0145248	0.0365803	1.05204	X	FlyBase	gene	4218170	4223331	1	CG15570	FlyBase	protein_coding	TRUE
FBgn0029708	123.851	1.05652	0.163868	6.44739	1.13792e-10	2.16194e-09	1.36988	X	FlyBase	gene	4530231	4535464	1	CG3556	FlyBase	protein_coding	TRUE
FBgn0029711	968.943	-0.271041	0.0766758	-3.5349	0.000407932	0.00120197	1.55818	X	FlyBase	gene	4544617	4548794	1	Usf	FlyBase	protein_coding	TRUE
FBgn0029713	564.623	-0.311552	0.113971	-2.73361	0.00626442	0.0133866	1.47385	X	FlyBase	gene	4549883	4551878	1	CG11436	FlyBase	protein_coding	TRUE
FBgn0029715	2480.82	-0.265767	0.0657275	-4.04347	5.26661e-05	0.000213831	1.45277	X	FlyBase	gene	4553117	4554398	1	CG11444	FlyBase	protein_coding	TRUE
FBgn0029720	67.5918	0.609612	0.186313	3.27197	0.001068	0.00328327	1.27856	X	FlyBase	gene	4658158	4666700	1	CG3009	FlyBase	protein_coding	TRUE
FBgn0029723	168.212	0.691774	0.150377	4.60028	4.21927e-06	2.71227e-05	1.23984	X	FlyBase	gene	4707916	4729487	1	Proc-R	FlyBase	protein_coding	TRUE
FBgn0029733	3551.66	-0.415698	0.0838191	-4.95947	7.0687e-07	6.5577e-06	1.05204	X	FlyBase	gene	4906900	4908821	1	CG6927	FlyBase	protein_coding	TRUE
FBgn0029737	1282.34	0.168192	0.0713778	2.35637	0.0184547	0.0319347	1.5629	X	FlyBase	gene	4918730	4921648	1	CG6903	FlyBase	protein_coding	TRUE
FBgn0029750	94.1333	-0.510217	0.211317	-2.41447	0.0157583	0.0321411	1.32364	X	FlyBase	gene	5302988	5305691	1	CG3323	FlyBase	protein_coding	TRUE
FBgn0029755	1102.91	-0.266723	0.0921534	-2.89434	0.00379955	0.00876772	1.45718	X	FlyBase	gene	5317409	5319071	1	Sas10	FlyBase	protein_coding	TRUE
FBgn0029756	816.339	-0.422952	0.0953338	-4.43654	9.14177e-06	4.63607e-05	1.47385	X	FlyBase	gene	5326675	5329347	1	CG3309	FlyBase	protein_coding	TRUE
FBgn0029761	215.451	1.01431	0.164495	6.16625	6.99285e-10	1.12498e-08	1.32364	X	FlyBase	gene	5340236	5405138	1	SK	FlyBase	protein_coding	TRUE
FBgn0029762	496.778	0.943533	0.125919	7.4932	6.72134e-14	2.58544e-12	1.27856	X	FlyBase	gene	5405238	5410849	1	NAAT1	FlyBase	protein_coding	TRUE
FBgn0029763	3971.46	-0.451869	0.110806	-4.07802	4.54215e-05	0.000290767	0.875804	X	FlyBase	gene	5421533	5427219	1	CG4165	FlyBase	protein_coding	TRUE
FBgn0029765	360.475	0.32079	0.125049	2.56531	0.0103084	0.0230746	1.27856	X	FlyBase	gene	5427517	5428217	1	CG16756	FlyBase	protein_coding	TRUE
FBgn0029766	2304.5	0.426227	0.124134	3.43361	0.000595593	0.00177108	1.45599	X	FlyBase	gene	5429571	5432526	1	CG15784	FlyBase	protein_coding	TRUE
FBgn0029768	199.741	0.991072	0.146853	6.74874	1.49138e-11	3.70243e-10	1.23984	X	FlyBase	gene	5446656	5494012	1	SPR	FlyBase	protein_coding	TRUE
FBgn0029769	471.569	0.288052	0.134115	2.1478	0.0317294	0.0539098	1.45718	X	FlyBase	gene	5493014	5496052	1	frma	FlyBase	protein_coding	TRUE
FBgn0029771	149.897	0.72663	0.151951	4.78201	1.7355e-06	1.22206e-05	1.26949	X	FlyBase	gene	5516608	5518771	1	CG12730	FlyBase	protein_coding	TRUE
FBgn0029778	707.47	-0.509662	0.143127	-3.5609	0.000369593	0.00132177	1.26949	X	FlyBase	gene	5616572	5618806	1	RhoGAP5A	FlyBase	protein_coding	TRUE
FBgn0029785	18575.5	0.338628	0.0717242	4.72126	2.34392e-06	2.22031e-05	0.866352	X	FlyBase	gene	5672401	5673547	1	RpL35	FlyBase	protein_coding	TRUE
FBgn0029789	784.168	-0.276322	0.0936887	-2.94936	0.00318434	0.00720967	1.53753	X	FlyBase	gene	5685253	5689473	1	CG3160	FlyBase	protein_coding	TRUE
FBgn0029791	42.6477	0.507121	0.220426	2.30064	0.0214121	0.0406427	1.36988	X	FlyBase	gene	5698557	5708633	1	CG4096	FlyBase	protein_coding	TRUE
FBgn0029798	823.645	-0.3112	0.101007	-3.08096	0.00206335	0.00519899	1.45718	X	FlyBase	gene	5747747	5752077	1	CG4078	FlyBase	protein_coding	TRUE
FBgn0029800	698.395	-0.283043	0.134238	-2.10851	0.0349872	0.0660333	1.26949	X	FlyBase	gene	5753390	5754958	1	lin-52	FlyBase	protein_coding	TRUE
FBgn0029801	2729.87	-0.220573	0.0638206	-3.45614	0.000547975	0.00256335	0.875804	X	FlyBase	gene	5755574	5759751	1	CG15771	FlyBase	protein_coding	TRUE
FBgn0029804	230.176	0.694521	0.126328	5.49778	3.84599e-08	4.06021e-07	1.32364	X	FlyBase	gene	5765855	5770780	1	CG3097	FlyBase	protein_coding	TRUE
FBgn0029810	162.718	0.683941	0.141059	4.84862	1.24322e-06	9.10154e-06	1.26949	X	FlyBase	gene	5792140	5794543	1	CG12239	FlyBase	protein_coding	TRUE
FBgn0029814	201.897	0.988312	0.153016	6.45887	1.05486e-10	2.08788e-09	1.32364	X	FlyBase	gene	5818559	5840823	1	CG15765	FlyBase	protein_coding	TRUE
FBgn0029818	1380.69	-0.304994	0.0690213	-4.41884	9.92341e-06	5.04507e-05	1.45599	X	FlyBase	gene	5870841	5873357	1	GAA1	FlyBase	protein_coding	TRUE
FBgn0029819	1083.23	-0.289622	0.0734713	-3.94198	8.08133e-05	0.000304694	1.47385	X	FlyBase	gene	5877000	5879787	1	CG3016	FlyBase	protein_coding	TRUE
FBgn0029820	545.94	0.260118	0.110856	2.34645	0.0189532	0.0343464	1.47385	X	FlyBase	gene	5879869	5883391	1	CG16721	FlyBase	protein_coding	TRUE
FBgn0029821	838.886	0.667554	0.110271	6.05374	1.41519e-09	1.81888e-08	1.5629	X	FlyBase	gene	5905746	5908001	1	CG4020	FlyBase	protein_coding	TRUE
FBgn0029822	1815.92	-0.511482	0.064735	-7.90117	2.76297e-15	1.30476e-13	1.45599	X	FlyBase	gene	5908135	5913079	1	CG12236	FlyBase	protein_coding	TRUE
FBgn0029824	752.894	-0.260401	0.112543	-2.31379	0.0206795	0.0353193	1.55818	X	FlyBase	gene	5917097	5941852	1	CG3726	FlyBase	protein_coding	TRUE
FBgn0029826	125.839	0.538896	0.173189	3.1116	0.00186074	0.00532978	1.27574	X	FlyBase	gene	5948160	5950208	1	CG6041	FlyBase	protein_coding	TRUE
FBgn0029827	290.609	1.09364	0.153084	7.14403	9.06361e-13	3.13244e-11	1.09856	X	FlyBase	gene	5952565	5954046	1	CG6048	FlyBase	protein_coding	TRUE
FBgn0029828	968.197	0.554246	0.107432	5.15906	2.48199e-07	1.83142e-06	1.55818	X	FlyBase	gene	5955629	5958283	1	CG6067	FlyBase	protein_coding	TRUE
FBgn0029831	821.932	0.384579	0.113363	3.39244	0.000692727	0.00189937	1.5629	X	FlyBase	gene	5988791	5992640	1	CG5966	FlyBase	protein_coding	TRUE
FBgn0029833	1268.96	-0.248783	0.104873	-2.37223	0.017681	0.0312723	1.53753	X	FlyBase	gene	6037892	6039576	1	CG5941	FlyBase	protein_coding	TRUE
FBgn0029834	54.7497	0.757834	0.213219	3.55426	0.000379046	0.0013422	1.27856	X	FlyBase	gene	6040005	6050381	1	CG5937	FlyBase	protein_coding	TRUE
FBgn0029837	38.4614	0.870272	0.218965	3.97449	7.05312e-05	0.000306296	1.27856	X	FlyBase	gene	6069131	6074857	1	Tsp5D	FlyBase	protein_coding	TRUE
FBgn0029838	690.798	0.74379	0.114445	6.49913	8.07884e-11	1.40625e-09	1.5629	X	FlyBase	gene	6076072	6077786	1	CG4666	FlyBase	protein_coding	TRUE
FBgn0029839	44.6031	0.634506	0.20859	3.04188	0.00235109	0.00626573	1.33583	X	FlyBase	gene	6078708	6081372	1	CG4660	FlyBase	protein_coding	TRUE
FBgn0029840+FBgn0026060	2722.14	-0.330121	0.0940327	-3.51071	0.000446914	0.00214483	0.875804	X	FlyBase	gene	6082634	6091471	1	FBgn0029840+FBgn0026060	FlyBase	protein_coding	TRUE
FBgn0029843	175.713	0.652611	0.1543	4.2295	2.34208e-05	0.000119301	1.27856	X	FlyBase	gene	6091205	6103971	1	Nep1	FlyBase	protein_coding	TRUE
FBgn0029851	46.8536	0.827748	0.211602	3.91181	9.16058e-05	0.000385279	1.27856	X	FlyBase	gene	6237315	6240558	1	CG14445	FlyBase	protein_coding	TRUE
FBgn0029853	322.132	-0.238776	0.121076	-1.97212	0.0485962	0.0865223	1.27856	X	FlyBase	gene	6261169	6262119	1	CG3781	FlyBase	protein_coding	TRUE
FBgn0029858	288.057	-0.467698	0.162366	-2.88052	0.00397022	0.0102128	1.27856	X	FlyBase	gene	6291303	6294177	1	CG15896	FlyBase	protein_coding	TRUE
FBgn0029860	169.611	0.350054	0.179311	1.95222	0.0509123	0.0905925	1.26949	X	FlyBase	gene	6294517	6295345	1	CG15891	FlyBase	protein_coding	TRUE
FBgn0029861	1358.16	-0.519954	0.0941606	-5.52199	3.35177e-08	3.29343e-07	1.45599	X	FlyBase	gene	6295389	6298970	1	CG3815	FlyBase	protein_coding	TRUE
FBgn0029863	170.914	0.666047	0.164779	4.04205	5.29861e-05	0.000246707	1.23984	X	FlyBase	gene	6303975	6306745	1	CG3823	FlyBase	protein_coding	TRUE
FBgn0029864	49.5521	0.690193	0.226584	3.04608	0.00231848	0.0064274	1.27856	X	FlyBase	gene	6309212	6329828	1	CG15894	FlyBase	protein_coding	TRUE
FBgn0029867	1593.31	-0.362864	0.0896698	-4.04667	5.1951e-05	0.000227075	1.33747	X	FlyBase	gene	6347103	6349236	1	CG3847	FlyBase	protein_coding	TRUE
FBgn0029868	1985.99	0.33092	0.0858615	3.85412	0.000116147	0.000424307	1.45277	X	FlyBase	gene	6349016	6350401	1	CG3446	FlyBase	protein_coding	TRUE
FBgn0029873	1380.23	-0.555172	0.0895037	-6.20279	5.54708e-10	8.3893e-09	1.45277	X	FlyBase	gene	6524464	6526342	1	CG3918	FlyBase	protein_coding	TRUE
FBgn0029879	3297.55	-0.313485	0.0665018	-4.71394	2.42972e-06	1.94383e-05	1.05204	X	FlyBase	gene	6597088	6599699	1	APC7	FlyBase	protein_coding	TRUE
FBgn0029881	679.648	0.283578	0.114901	2.46801	0.0135866	0.0258889	1.47385	X	FlyBase	gene	6600062	6653015	1	pigs	FlyBase	protein_coding	TRUE
FBgn0029882	2194.38	-0.244336	0.086257	-2.83265	0.00461632	0.0117824	1.26096	X	FlyBase	gene	6653113	6654248	1	CG3226	FlyBase	protein_coding	TRUE
FBgn0029888	892.542	0.285591	0.0812297	3.51585	0.000438349	0.00129907	1.53753	X	FlyBase	gene	6677262	6679118	1	CG3192	FlyBase	protein_coding	TRUE
[truncated: 4,496 more rows]

## Sheet: DE after recovery
ID	baseMean	log2FoldChange	lfcSE	stat	pvalue	padj	weight	chromosome	source	site_class	start	finish	gene_version	gene_name	gene_source	gene_biotype	sig
[truncated: 64 more rows]

[truncated: 5 more sheets: TF all, TF Down, TF Up, sugar and dfoxo, GO sugar and dfoxo]
